# Supplementary material for: Transcriptional Remodeling Patterns in Murine Dendritic Cells Infected with Paracoccidioides brasiliensis: More Is Not Necessarily Better
Source: J Fungi (Basel). 2020 Nov 24;6(4):311. doi: 10.3390/jof6040311 (PMC7712260; doi:10.3390/jof6040311)
Supplement: Supplementary file 1 [file jof-06-00311-s001.zip]

Archive with 3 entries (3 files):
- suplemmental material/Supplemental Figures.docx
- suplemmental material/Supplemental_Tables.xlsx
- suplemmental material/Table S9. Comparison of the modulation of selected fungal immune-related genes.docx
