# Supplementary material for: Transcriptional Remodeling Patterns in Murine Dendritic Cells Infected with Paracoccidioides brasiliensis: More Is Not Necessarily Better
Source: J Fungi (Basel). 2020 Nov 24;6(4):311. doi: 10.3390/jof6040311 (PMC7712260; doi:10.3390/jof6040311)
Supplement: Supplementary file 1 [file jof-06-00311-s001.zip › suplemmental material/Supplemental_Tables.xlsx]

## Sheet: Table S1
	Table S1. Primer's sequences used in RT-qPCR experiments.
	Gene	Oligonucleotides Sequences (5’→3’)	Source
	RPS9	rps9f: CGCCAGAAGCTGGGTTTGT	Silva et al. 2008, Tavares et al. 2012
		rps9r: CGAGACGCGACTTCTCGAA
	MyD88	myd88f: ACTGGCCTGAGCAACTAGGA	Silva et al. 2008, Tavares et al. 2012
		myd88r: CGTGCCACTACCTGTAGCAA
	Nfkb1 (p105)	nfkbf: AGCCAGCTTCCGTGTTTGTT	Silva et al. 2008, Tavares et al. 2012
		nfkbr: AGGGTTTCGGTTCACTAGTTTCC
	TNFα	tnf f: GTACCTTGTCTACTCCCAGGTTCTCT	Silva et al. 2008, Tavares et al. 2012
		tnf r: GTGGGTGAGGAGCACGTAGTC
	IL1β	il1betaf: GTGTGTGACGTTCCCATTAGACA	Silva et al. 2008, Tavares et al. 2012
		il1betar: CAGCACGAGGCTTTTTTGTTG
	IL6	il6f: TAGTCCTTCCTACCCCAATTTCC	PrimerBank
		il6r: TTGGTCCTTAGCCACTCCTTC
	IL10	il10f: GCTCTTACTGACTGGCATGAG	PrimerBank
		il10r: CGCAGCTCTAGGAGCATGTG
	IL12αp35	il12αp35f: CCCTTGCCCTCCTAACCAC	PrimerBank
		il12αp35r: AAGGAACCCTTAGAGTGCTTACT
	CXCL10	cxcl10f: GGCTCGCAGGGATGATTTCAA	PrimerBank
		cxcl10r: CCAAGTGCTGCCGTCATTTTC
	Ccl22	ccl22f: GACCTCTGATGCAGGTCCCTAT	PrimerBank
		ccl22r: GGATGTAGTCCTGGCAGCAGATA

## Sheet: Table S2
	Table S2. General results from high-throughput sequencing, filtering and mapping steps.
	Sample	# Reads	Filter and paired	Percentage (reads)	Mapping	Percentage (mapping/filtered and paired)
	AJ1	20,753,355	15,150,750	73.00	14,832,229	97.90
	AJ2	21,266,532	15,651,383	73.60	15,356,207	98.11
	AJ3	15,201,657	10,798,056	71.03	10,572,092	97.91
	AJPb1	17,801,444	13,189,133	74.09	12,951,214	98.20
	AJPb2	16,414,973	11,644,935	70.94	11,393,225	97.84
	AJPb3	20,082,456	14,194,140	70.68	13,956,195	98.32
	B10A1	18,246,166	13,634,018	74.72	13,240,505	97.11
	B10A2	15,721,166	11,458,063	72.88	11,231,965	98.03
	B10A3	14,603,697	10,687,382	73.18	10,373,442	97.06
	B10APb1	14,737,027	10,303,973	69.92	10,032,907	97.37
	B10APb2	15,975,238	11,180,049	69.98	10,924,888	97.72
	B10APb3	12,126,559	8,365,484	68.98	8,182,516	97.81

## Sheet: Table S3
	Table S3. General results from differential expression analysis by the edgeR software package in A/J BMDCs upon infection with P. brasiliensis.
	ensembl_id	gene_name	logFC	pValue	pAdj	DE
	ENSMUSG00000004098	COL5A3	1.55104	1.97517e-10	1.16268e-06	DEG
	ENSMUSG00000053835	H2-T24	1.43233	1.36968e-10	1.16268e-06	DEG
	ENSMUSG00000057596	TRIM30D	2.18553	2.39161e-09	9.38548e-06	DEG
	ENSMUSG00000079339	IFIT1BL1	1.95575	5.43027e-09	1.59827e-05	DEG
	ENSMUSG00000068245	PHF11D	1.21916	3.37236e-08	7.55384e-05	DEG
	ENSMUSG00000048895	CDK5R1	1.02919	3.84975e-08	7.55384e-05	DEG
	ENSMUSG00000020826	NOS2	1.93068	7.07233e-08	0.000118946	DEG
	ENSMUSG00000041886	MACC1	2.41887	1.44724e-07	0.00021298	DEG
	ENSMUSG00000049653	SPATC1	1.35597	7.03536e-07	0.000920303	DEG
	ENSMUSG00000097077	GM16712	1.57236	8.89627e-07	0.000952143	DEG
	ENSMUSG00000086320	GM12840	1.32068	8.2069e-07	0.000952143	DEG
	ENSMUSG00000070644	ETNK2	1.68115	1.0298e-06	0.00101032	DEG
	ENSMUSG00000078920	IFI47	1.26036	1.20673e-06	0.00109283	DEG
	ENSMUSG00000066861	OAS1G	1.25847	1.41683e-06	0.00119145	DEG
	ENSMUSG00000029605	OAS1B	1.31763	1.67105e-06	0.00131155	DEG
	ENSMUSG00000052776	OAS1A	1.07285	2.84373e-06	0.00209245	DEG
	ENSMUSG00000032661	OAS3	1.61875	5.493e-06	0.00323345	DEG
	ENSMUSG00000040483	XAF1	1.31824	5.20932e-06	0.00323345	DEG
	ENSMUSG00000040405	HAVCR1	1.16638	5.36244e-06	0.00323345	DEG
	ENSMUSG00000058163	GM5431	1.06298	5.40493e-06	0.00323345	DEG
	ENSMUSG00000074896	IFIT3	1.8844	6.49061e-06	0.00347336	DEG
	ENSMUSG00000026984	IL1F6	1.51847	6.20399e-06	0.00347336	DEG
	ENSMUSG00000022534	MEFV	1.19615	7.25468e-06	0.00371345	DEG
	ENSMUSG00000040296	DDX58	1.33185	7.94284e-06	0.00389629	DEG
	ENSMUSG00000032690	OAS2	1.69032	1.05526e-05	0.004284	DEG
	ENSMUSG00000062488	IFIT3B	1.55188	1.01933e-05	0.004284	DEG
	ENSMUSG00000070720	TMEM200B	1.44727	9.48616e-06	0.004284	DEG
	ENSMUSG00000042388	DLGAP3	1.43768	1.04272e-05	0.004284	DEG
	ENSMUSG00000002307	DAXX	0.668964	9.49694e-06	0.004284	DEG
	ENSMUSG00000039997	IFI203	0.741123	1.35787e-05	0.00532872	DEG
	ENSMUSG00000040264	GBP2B	1.52847	1.52274e-05	0.00539283	DEG
	ENSMUSG00000026896	IFIH1	1.17707	1.55993e-05	0.00539283	DEG
	ENSMUSG00000003070	EFNA2	1.16214	1.55322e-05	0.00539283	DEG
	ENSMUSG00000067203	H2-K2	0.986938	1.64904e-05	0.00539283	DEG
	ENSMUSG00000026104	STAT1	0.908992	1.62369e-05	0.00539283	DEG
	ENSMUSG00000040033	STAT2	0.727904	1.64486e-05	0.00539283	DEG
	ENSMUSG00000037944	CCR7	1.20899	1.72011e-05	0.00547322	DEG
	ENSMUSG00000050315	SYNPO2	1.56819	1.98224e-05	0.00614128	DEG
	ENSMUSG00000097418	MIR155HG	1.74079	2.18741e-05	0.00651607	DEG
	ENSMUSG00000045672	COL27A1	1.18166	2.26925e-05	0.00651607	DEG
	ENSMUSG00000074151	NLRC5	0.720501	2.26314e-05	0.00651607	DEG
	ENSMUSG00000036986	PML	0.795622	2.88909e-05	0.00776302	DEG
	ENSMUSG00000029780	NT5C3	0.72112	2.81749e-05	0.00776302	DEG
	ENSMUSG00000028269	ENSMUSG00000028269	0.682213	2.90132e-05	0.00776302	DEG
	ENSMUSG00000034422	PARP14	1.06021	3.03097e-05	0.00792968	DEG
	ENSMUSG00000063234	GPR84	0.800672	3.2223e-05	0.00824699	DEG
	ENSMUSG00000034394	LIF	1.52561	3.50293e-05	0.00841633	DEG
	ENSMUSG00000000204	SLFN4	1.27596	3.39187e-05	0.00841633	DEG
	ENSMUSG00000071757	ZHX2	0.829966	3.45919e-05	0.00841633	DEG
	ENSMUSG00000031740	MMP2	0.784208	3.68885e-05	0.00868576	DEG
	ENSMUSG00000045551	FPR1	1.01758	3.82011e-05	0.00872568	DEG
	ENSMUSG00000024079	EIF2AK2	0.818165	3.85403e-05	0.00872568	DEG
	ENSMUSG00000029490	MFSD7A	0.601175	4.26646e-05	0.00947718	DEG
	ENSMUSG00000027580	HELZ2	1.347	4.44012e-05	0.00968028	DEG
	ENSMUSG00000045827	SERPINB9	1.20668	5.25146e-05	0.0110403	DEG
	ENSMUSG00000009633	G0S2	1.05298	5.17467e-05	0.0110403	DEG
	ENSMUSG00000032402	SMAD3	0.964739	5.47654e-05	0.0111164	DEG
	ENSMUSG00000029798	HERC6	0.884084	5.45004e-05	0.0111164	DEG
	ENSMUSG00000039735	FNBP1L	0.921061	5.81891e-05	0.0116112	DEG
	ENSMUSG00000031849	COMP	0.919964	6.17848e-05	0.0121232	DEG
	ENSMUSG00000039236	ISG20	1.42117	7.14162e-05	0.0131372	DEG
	ENSMUSG00000027611	PROCR	1.14502	6.91712e-05	0.0131372	DEG
	ENSMUSG00000020702	CCL1	1.04632	7.1067e-05	0.0131372	DEG
	ENSMUSG00000000386	MX1	0.951257	7.1082e-05	0.0131372	DEG
	ENSMUSG00000044103	IL1F9	1.56196	7.77836e-05	0.0140884	DEG
	ENSMUSG00000033355	RTP4	1.79122	8.08716e-05	0.0144258	DEG
	ENSMUSG00000039146	IFI44L	1.5982	8.32352e-05	0.0146017	DEG
	ENSMUSG00000028341	NR4A3	1.1321	8.84656e-05	0.0146017	DEG
	ENSMUSG00000028270	GBP2	1.07871	8.92995e-05	0.0146017	DEG
	ENSMUSG00000030107	USP18	1.03994	8.71746e-05	0.0146017	DEG
	ENSMUSG00000020178	ADORA2A	0.901664	8.59131e-05	0.0146017	DEG
	ENSMUSG00000072844	G530011O06RIK	0.854319	8.56849e-05	0.0146017	DEG
	ENSMUSG00000054855	RND1	1.04337	9.18623e-05	0.0148004	DEG
	ENSMUSG00000027078	UBE2L6	0.751114	9.30287e-05	0.0148004	DEG
	ENSMUSG00000027951	ADAR	0.678484	9.70296e-05	0.0152311	DEG
	ENSMUSG00000091649	PHF11B	0.833579	0.000102523	0.0158816	DEG
	ENSMUSG00000041046	RAMP3	0.961057	0.000105489	0.0161288	DEG
	ENSMUSG00000029561	OASL2	1.58632	0.000121024	0.016962	DEG
	ENSMUSG00000054404	SLFN5	1.29227	0.000119042	0.016962	DEG
	ENSMUSG00000003352	CACNB3	0.863798	0.000117133	0.016962	DEG
	ENSMUSG00000035299	MID1	0.819004	0.000118519	0.016962	DEG
	ENSMUSG00000035164	ZC3H12C	0.784346	0.000116294	0.016962	DEG
	ENSMUSG00000026222	SP100	0.692984	0.000119957	0.016962	DEG
	ENSMUSG00000024778	FAS	0.602981	0.000118447	0.016962	DEG
	ENSMUSG00000044703	PHF11A	1.33463	0.000123355	0.0170771	DEG
	ENSMUSG00000046879	IRGM1	1.13419	0.000125081	0.0170771	DEG
	ENSMUSG00000014686	CEACAM16	0.83975	0.000126196	0.0170771	DEG
	ENSMUSG00000037816	FBXW17	0.582289	0.000135681	0.018152	DEG
	ENSMUSG00000031779	CCL22	1.10042	0.000139457	0.0184475	DEG
	ENSMUSG00000070327	RNF213	1.17922	0.000147843	0.0192623	DEG
	ENSMUSG00000078349	AW011738	1.06808	0.00015033	0.0192623	DEG
	ENSMUSG00000018899	IRF1	0.880737	0.000150525	0.0192623	DEG
	ENSMUSG00000044313	MAB21L3	0.947747	0.00015698	0.0198724	DEG
	ENSMUSG00000028037	IFI44	1.66694	0.000160754	0.0199217	DEG
	ENSMUSG00000074813	MORRBID	0.680994	0.000159934	0.0199217	DEG
	ENSMUSG00000022126	ACOD1	1.58888	0.000166386	0.0204048	DEG
	ENSMUSG00000029875	CCDC184	1.12515	0.00016962	0.020587	DEG
	ENSMUSG00000020641	RSAD2	1.91021	0.000179924	0.0207745	DEG
	ENSMUSG00000028716	PDZK1IP1	0.92271	0.000174988	0.0207745	DEG
	ENSMUSG00000037126	PSD	0.704458	0.000179988	0.0207745	DEG
	ENSMUSG00000002845	TMEM39A	0.568284	0.000175956	0.0207745	DEG
	ENSMUSG00000000686	ABHD15	-0.647051	0.000178286	0.0207745	DEG
	ENSMUSG00000045502	HCAR2	0.920731	0.00018197	0.0207994	DEG
	ENSMUSG00000016529	IL10	3.22046	0.000189584	0.0212569	DEG
	ENSMUSG00000026031	CFLAR	0.652563	0.000189556	0.0212569	DEG
	ENSMUSG00000029377	EREG	1.38207	0.000197165	0.0214928	DEG
	ENSMUSG00000074141	IL4I1	1.08556	0.000196256	0.0214928	DEG
	ENSMUSG00000038179	SLAMF7	0.897612	0.000196121	0.0214928	DEG
	ENSMUSG00000021303	GNG4	1.55872	0.000205215	0.0219636	DEG
	ENSMUSG00000002325	IRF9	0.810025	0.00020498	0.0219636	DEG
	ENSMUSG00000026875	TRAF1	1.02291	0.000211569	0.0220425	DEG
	ENSMUSG00000028100	NUDT17	0.827485	0.000208783	0.0220425	DEG
	ENSMUSG00000051379	FLRT3	0.689649	0.000210116	0.0220425	DEG
	ENSMUSG00000024164	C3	0.618153	0.000214905	0.0221937	DEG
	ENSMUSG00000017830	DHX58	1.08389	0.000221654	0.0226916	DEG
	ENSMUSG00000010358	IFI35	0.75547	0.00022459	0.0227939	DEG
	ENSMUSG00000022994	ADCY6	0.798337	0.000240857	0.024236	DEG
	ENSMUSG00000023341	MX2	1.48349	0.000250569	0.0243524	DEG
	ENSMUSG00000029581	FSCN1	1.05544	0.000251126	0.0243524	DEG
	ENSMUSG00000039501	ZNFX1	0.70023	0.000251695	0.0243524	DEG
	ENSMUSG00000058755	OSM	0.646041	0.000252356	0.0243524	DEG
	ENSMUSG00000032528	VIPR1	-0.972365	0.000247227	0.0243524	DEG
	ENSMUSG00000016496	CD274	0.77628	0.000255434	0.024449	DEG
	ENSMUSG00000025464	PAOX	-0.804209	0.00025846	0.0245391	DEG
	ENSMUSG00000024401	TNF	1.26755	0.000260986	0.0245807	DEG
	ENSMUSG00000017652	CD40	1.36031	0.000269569	0.0249892	DEG
	ENSMUSG00000038507	PARP12	0.727895	0.000269215	0.0249892	DEG
	ENSMUSG00000039395	MREG	0.906546	0.00027592	0.0253781	DEG
	ENSMUSG00000033880	LGALS3BP	0.503139	0.000278329	0.0254013	DEG
	ENSMUSG00000034459	IFIT1	1.86205	0.00028357	0.0254845	DEG
	ENSMUSG00000094614	ENSMUSG00000094614	1.2886	0.000282831	0.0254845	DEG
	ENSMUSG00000041782	LAD1	1.44582	0.000287553	0.0256466	DEG
	ENSMUSG00000035692	ISG15	1.73071	0.00029927	0.0264557	DEG
	ENSMUSG00000066607	INSYN1	1.41912	0.000329275	0.0264557	DEG
	ENSMUSG00000035356	NFKBIZ	1.40114	0.000318143	0.0264557	DEG
	ENSMUSG00000030142	CLEC4E	1.23819	0.00031314	0.0264557	DEG
	ENSMUSG00000026249	SERPINE2	1.14941	0.000329651	0.0264557	DEG
	ENSMUSG00000078853	IGTP	1.01437	0.000319314	0.0264557	DEG
	ENSMUSG00000027398	IL1B	0.974326	0.000328261	0.0264557	DEG
	ENSMUSG00000060550	H2-Q7	0.963809	0.000314787	0.0264557	DEG
	ENSMUSG00000015957	WNT11	0.910155	0.000306453	0.0264557	DEG
	ENSMUSG00000073409	H2-Q6	0.899961	0.000332579	0.0264557	DEG
	ENSMUSG00000033538	CASP4	0.872253	0.000313793	0.0264557	DEG
	ENSMUSG00000028965	TNFRSF9	0.845647	0.000322947	0.0264557	DEG
	ENSMUSG00000001156	MXD1	0.768278	0.000307053	0.0264557	DEG
	ENSMUSG00000038963	SLCO4A1	0.7184	0.00030615	0.0264557	DEG
	ENSMUSG00000062939	STAT4	0.70842	0.000324166	0.0264557	DEG
	ENSMUSG00000079491	H2-T10	0.563636	0.000331347	0.0264557	DEG
	ENSMUSG00000052270	FPR2	0.762495	0.000346044	0.0273421	DEG
	ENSMUSG00000003206	EBI3	0.549896	0.000355298	0.0278862	DEG
	ENSMUSG00000026980	LY75	0.722586	0.000360437	0.0281022	DEG
	ENSMUSG00000037411	SERPINE1	1.1661	0.000367223	0.0284429	DEG
	ENSMUSG00000037921	DDX60	1.02223	0.000371886	0.0286158	DEG
	ENSMUSG00000054723	VMAC	-0.761114	0.000377102	0.0288287	DEG
	ENSMUSG00000029380	CXCL1	2.07713	0.000393821	0.0299126	DEG
	ENSMUSG00000019489	CD70	1.48296	0.000404707	0.0305424	DEG
	ENSMUSG00000034472	RASD2	1.05862	0.000411484	0.0308561	DEG
	ENSMUSG00000050565	TOR1AIP2	0.472645	0.000416538	0.0310373	NA
	ENSMUSG00000029084	CD38	0.770962	0.000419461	0.0310586	DEG
	ENSMUSG00000023903	MMP25	0.844514	0.000429899	0.0315727	DEG
	ENSMUSG00000000275	TRIM25	0.593153	0.000431768	0.0315727	DEG
	ENSMUSG00000051682	TREML4	1.36857	0.000437802	0.0318163	DEG
	ENSMUSG00000063268	PARP10	0.715015	0.000451023	0.0325761	DEG
	ENSMUSG00000015837	SQSTM1	0.923097	0.000467072	0.0335295	DEG
	ENSMUSG00000042349	IKBKE	0.799686	0.000478443	0.0341376	DEG
	ENSMUSG00000053175	BCL3	0.681804	0.000498346	0.0353436	DEG
	ENSMUSG00000029379	CXCL3	1.79584	0.00050998	0.0355266	DEG
	ENSMUSG00000015312	GADD45B	1.21342	0.000509918	0.0355266	DEG
	ENSMUSG00000046971	PLA2G4F	1.14551	0.000505927	0.0355266	DEG
	ENSMUSG00000032724	ABTB2	0.616801	0.000524504	0.036111	DEG
	ENSMUSG00000031304	IL2RG	0.536684	0.000522415	0.036111	DEG
	ENSMUSG00000041827	OASL1	1.82259	0.000577543	0.0380209	DEG
	ENSMUSG00000058427	CXCL2	1.44908	0.000590998	0.0380209	DEG
	ENSMUSG00000032487	PTGS2	1.3117	0.000584817	0.0380209	DEG
	ENSMUSG00000035105	EGLN3	1.10183	0.000570675	0.0380209	DEG
	ENSMUSG00000062157	IFNLR1	1.09959	0.000577275	0.0380209	DEG
	ENSMUSG00000055413	H2-Q5	0.941994	0.000565037	0.0380209	DEG
	ENSMUSG00000033508	ASPRV1	0.828401	0.00057876	0.0380209	DEG
	ENSMUSG00000031880	RRAD	0.588991	0.000582329	0.0380209	DEG
	ENSMUSG00000004267	ENO2	0.568878	0.000589287	0.0380209	DEG
	ENSMUSG00000032845	ALPK2	0.567273	0.00057891	0.0380209	DEG
	ENSMUSG00000004814	CCL24	0.526059	0.000581425	0.0380209	DEG
	ENSMUSG00000031543	ANK1	-1.483	0.000559051	0.0380209	DEG
	ENSMUSG00000045573	PENK	0.868093	0.000597752	0.0382464	DEG
	ENSMUSG00000041645	DDX24	0.410533	0.000613333	0.0390312	NA
	ENSMUSG00000004043	STAT5A	0.782592	0.000629493	0.0394203	DEG
	ENSMUSG00000036067	SLC2A6	0.616253	0.000628099	0.0394203	DEG
	ENSMUSG00000067586	S1PR3	0.596282	0.000627653	0.0394203	DEG
	ENSMUSG00000098178	GM42418	-0.502316	0.000658285	0.0410053	DEG
	ENSMUSG00000038352	ARL5C	0.646333	0.000677737	0.0419947	DEG
	ENSMUSG00000025498	IRF7	1.57855	0.000686358	0.0422302	DEG
	ENSMUSG00000050931	SGMS2	0.856856	0.000689656	0.0422302	DEG
	ENSMUSG00000020599	RGS9	0.776225	0.000692299	0.0422302	DEG
	ENSMUSG00000026126	PTPN18	-0.354993	0.000708071	0.0429697	NA
	ENSMUSG00000094733	CSTA3	0.985178	0.000717259	0.0432521	DEG
	ENSMUSG00000029449	RHOF	0.679194	0.000720073	0.0432521	DEG
	ENSMUSG00000028630	DYRK2	0.611034	0.000733808	0.0438534	DEG
	ENSMUSG00000043953	CCRL2	1.24425	0.000747252	0.044208	DEG
	ENSMUSG00000074039	4930520O04RIK	0.875156	0.000745436	0.044208	DEG
	ENSMUSG00000025225	NFKB2	0.687935	0.000771709	0.0452007	DEG
	ENSMUSG00000030162	OLR1	0.609882	0.000768947	0.0452007	DEG
	ENSMUSG00000003849	NQO1	0.767646	0.0007767	0.0452678	DEG
	ENSMUSG00000026070	IL18R1	-0.536606	0.000800543	0.0464276	DEG
	ENSMUSG00000001334	FNDC5	-0.455645	0.000814257	0.0466959	NA
	ENSMUSG00000021281	TNFAIP2	0.6479	0.00081707	0.0466959	DEG
	ENSMUSG00000040663	CLCF1	0.534069	0.000811346	0.0466959	DEG
	ENSMUSG00000027514	ZBP1	1.04118	0.000826697	0.0467918	DEG
	ENSMUSG00000029333	ENSMUSG00000029333	0.578802	0.000824818	0.0467918	DEG
	ENSMUSG00000033450	TAGAP	0.631511	0.000833093	0.0469283	DEG
	ENSMUSG00000005763	CD247	1.21542	0.000838853	0.0470277	DEG
	ENSMUSG00000053113	SOCS3	1.01418	0.000851066	0.0472337	DEG
	ENSMUSG00000069874	IRGM2	0.815954	0.0008475	0.0472337	DEG
	ENSMUSG00000039531	ZUP1	0.663479	0.000854563	0.0472337	DEG
	ENSMUSG00000025321	ITGB8	1.38556	0.000866403	0.0476113	DEG
	ENSMUSG00000002847	PLA1A	0.762401	0.000869483	0.0476113	DEG
	ENSMUSG00000029168	DPYSL5	0.845505	0.000879611	0.047722	DEG
	ENSMUSG00000093470	ENSMUSG00000093470	0.616102	0.000877888	0.047722	DEG
	ENSMUSG00000025746	IL6	1.33829	0.000890287	0.0480796	DEG
	ENSMUSG00000045664	CDC42EP2	0.523163	0.000896498	0.0481939	DEG
	ENSMUSG00000027610	GSS	0.4947	0.000927278	0.049622	DEG
	ENSMUSG00000022906	PARP9	0.71824	0.00093199	0.0496485	DEG
	ENSMUSG00000035042	CCL5	0.902667	0.000938227	0.0497556	DEG
	ENSMUSG00000032596	UBA7	0.573729	0.000942999	0.0497844	DEG
	ENSMUSG00000022876	SAMSN1	0.630085	0.000947986	0.0498243	DEG
	ENSMUSG00000090399	ENSMUSG00000090399	-1.18931	0.000952867	0.0498582	DEG
	ENSMUSG00000020038	CRY1	0.530225	0.000973167	0.0506951	NA
	ENSMUSG00000028940	HES2	-1.2169	0.00100231	0.051983	NA
	ENSMUSG00000004952	RASA4	0.556664	0.00101646	0.0524861	NA
	ENSMUSG00000026535	IFI202B	0.652878	0.00102307	0.0525967	NA
	ENSMUSG00000038067	CSF3	2.11156	0.00103661	0.0530608	NA
	ENSMUSG00000030747	DGAT2	0.556955	0.00109944	0.0560332	NA
	ENSMUSG00000019850	TNFAIP3	0.859634	0.00113694	0.0576046	NA
	ENSMUSG00000098320	VIS1	1.16528	0.00114006	0.0576046	NA
	ENSMUSG00000027360	HDC	0.812442	0.00114778	0.0577473	NA
	ENSMUSG00000018476	KDM6B	0.686018	0.0011635	0.0582887	NA
	ENSMUSG00000019916	P4HA1	0.399789	0.00117585	0.0586579	NA
	ENSMUSG00000004296	IL12B	2.79668	0.00119054	0.0589993	NA
	ENSMUSG00000096883	SHISA8	0.911574	0.00119272	0.0589993	NA
	ENSMUSG00000005125	NDRG1	0.405973	0.00122166	0.0592906	NA
	ENSMUSG00000020572	NAMPT	0.551301	0.00122809	0.0592906	NA
	ENSMUSG00000029275	GFI1	0.98136	0.00122534	0.0592906	NA
	ENSMUSG00000062991	NRG1	0.639975	0.00121595	0.0592906	NA
	ENSMUSG00000097779	4833407H14RIK	0.871451	0.00122882	0.0592906	NA
	ENSMUSG00000097842	9330104G04RIK	-1.29788	0.00122117	0.0592906	NA
	ENSMUSG00000062611	RPS3A2	-0.483661	0.0012576	0.0604313	NA
	ENSMUSG00000063354	SLC39A4	0.676818	0.00127402	0.0607249	NA
	ENSMUSG00000093809	ENSMUSG00000093809	0.598901	0.00126961	0.0607249	NA
	ENSMUSG00000085609	1700016P03RIK	0.719945	0.00129446	0.0614505	NA
	ENSMUSG00000020638	CMPK2	1.53121	0.00131342	0.0621	NA
	ENSMUSG00000018920	CXCL16	0.514241	0.00133068	0.0624145	NA
	ENSMUSG00000031780	CCL17	0.707026	0.0013262	0.0624145	NA
	ENSMUSG00000037235	MXD4	-0.386759	0.00134261	0.0627242	NA
	ENSMUSG00000029378	AREG	0.729213	0.00136826	0.0636701	NA
	ENSMUSG00000030402	PPM1N	0.926191	0.00137641	0.0637972	NA
	ENSMUSG00000019947	ARID5B	0.660797	0.00141395	0.0645217	NA
	ENSMUSG00000030606	HAPLN3	0.874799	0.00141396	0.0645217	NA
	ENSMUSG00000036931	NFKBID	0.9474	0.00139955	0.0645217	NA
	ENSMUSG00000050370	CH25H	0.466682	0.00141268	0.0645217	NA
	ENSMUSG00000070501	IFI214	1.03639	0.00142442	0.0647481	NA
	ENSMUSG00000031433	RBM41	-0.994614	0.00143342	0.0649063	NA
	ENSMUSG00000047945	MARCKSL1	0.998152	0.00146712	0.0661779	NA
	ENSMUSG00000096981	GM16845	-1.10834	0.00149287	0.0670824	NA
	ENSMUSG00000073490	IFI207	0.655676	0.00152606	0.0683129	NA
	ENSMUSG00000069114	ZBTB10	0.786299	0.0015346	0.068435	NA
	ENSMUSG00000025383	IL23A	2.27595	0.00157345	0.0697985	NA
	ENSMUSG00000045932	IFIT2	1.47584	0.00158296	0.0697985	NA
	ENSMUSG00000086695	GM15247	0.926491	0.0015781	0.0697985	NA
	ENSMUSG00000021298	GPR132	0.529252	0.00159196	0.0699333	NA
	ENSMUSG00000033416	GUCD1	0.382621	0.00160419	0.0702085	NA
	ENSMUSG00000018930	CCL4	0.525237	0.00162214	0.0704704	NA
	ENSMUSG00000026822	LCN2	0.666566	0.00161661	0.0704704	NA
	ENSMUSG00000027428	RBBP9	-0.788203	0.0016288	0.0704995	NA
	ENSMUSG00000003863	PPFIA3	1.50323	0.00165	0.0711517	NA
	ENSMUSG00000032515	CSRNP1	0.660475	0.00165596	0.0711517	NA
	ENSMUSG00000030516	TJP1	0.787816	0.00169474	0.071995	NA
	ENSMUSG00000033174	MGLL	-0.362813	0.00170004	0.071995	NA
	ENSMUSG00000062007	HSH2D	0.868956	0.00169165	0.071995	NA
	ENSMUSG00000073489	IFI204	1.01448	0.00169784	0.071995	NA
	ENSMUSG00000037972	SNN	0.487635	0.00170919	0.0721231	NA
	ENSMUSG00000027399	IL1A	0.661918	0.0017201	0.0723242	NA
	ENSMUSG00000030737	SLCO2B1	-0.684003	0.0017354	0.072635	NA
	ENSMUSG00000034765	DUSP5	0.506193	0.001746	0.072635	NA
	ENSMUSG00000074218	COX7A1	-0.728784	0.00174575	0.072635	NA
	ENSMUSG00000048537	PHLDB1	0.473987	0.00177385	0.0735336	NA
	ENSMUSG00000035678	TNFSF9	1.01782	0.0018046	0.0745456	NA
	ENSMUSG00000040026	SAA3	0.958216	0.00183125	0.0753823	NA
	ENSMUSG00000000982	CCL3	0.426884	0.0018431	0.075403	NA
	ENSMUSG00000003545	FOSB	1.18988	0.00185141	0.075403	NA
	ENSMUSG00000017002	SLPI	0.50704	0.00187659	0.075403	NA
	ENSMUSG00000026073	IL1R2	0.45117	0.00187211	0.075403	NA
	ENSMUSG00000028862	MAP3K6	-0.627732	0.00184819	0.075403	NA
	ENSMUSG00000029298	GBP9	0.798515	0.00186913	0.075403	NA
	ENSMUSG00000055994	NOD2	0.54559	0.00186866	0.075403	NA
	ENSMUSG00000029060	MIB2	-0.353272	0.00189578	0.075915	NA
	ENSMUSG00000041921	METAP1D	0.69383	0.00192402	0.0767846	NA
	ENSMUSG00000074622	MAFB	-0.330127	0.00193496	0.0769604	NA
	ENSMUSG00000005237	DNAH2	0.73387	0.00195261	0.0771412	NA
	ENSMUSG00000020407	UPP1	0.619126	0.0019524	0.0771412	NA
	ENSMUSG00000072620	SLFN2	0.480098	0.00198857	0.0782991	NA
	ENSMUSG00000032087	DSCAML1	1.1703	0.00200068	0.0785134	NA
	ENSMUSG00000050824	SSTR5	0.901563	0.00201425	0.0787831	NA
	ENSMUSG00000033730	EGR3	0.451285	0.00203652	0.0792448	NA
	ENSMUSG00000044708	KCNJ10	-0.663129	0.00203951	0.0792448	NA
	ENSMUSG00000028602	TNFRSF8	0.683778	0.0020553	0.0795954	NA
	ENSMUSG00000049502	DTX3L	0.611341	0.002063	0.0796319	NA
	ENSMUSG00000073802	CDKN2B	0.707052	0.00209206	0.0804895	NA
	ENSMUSG00000027381	BCL2L11	0.642598	0.00211627	0.0811559	NA
	ENSMUSG00000034156	TSPOAP1	0.415897	0.00219648	0.0839582	NA
	ENSMUSG00000000184	CCND2	0.607186	0.00221351	0.0840503	NA
	ENSMUSG00000015396	CD83	0.796811	0.00221666	0.0840503	NA
	ENSMUSG00000096351	SAMD11	0.68898	0.0022203	0.0840503	NA
	ENSMUSG00000018648	DUSP14	1.18119	0.0022336	0.0842828	NA
	ENSMUSG00000023991	FOXP4	0.553749	0.00230236	0.0864975	NA
	ENSMUSG00000027737	SLC7A11	0.756268	0.00230699	0.0864975	NA
	ENSMUSG00000022307	OXR1	-0.470534	0.00233455	0.0870869	NA
	ENSMUSG00000044991	SHLD1	-0.595654	0.00233919	0.0870869	NA
	ENSMUSG00000075010	AW112010	0.436562	0.0023449	0.0870869	NA
	ENSMUSG00000002983	RELB	0.616395	0.00235948	0.0873526	NA
	ENSMUSG00000028214	GEM	0.720082	0.00238552	0.08804	NA
	ENSMUSG00000097815	GM26809	0.750143	0.0024126	0.0887609	NA
	ENSMUSG00000082292	GM12250	1.49012	0.00247282	0.0906931	NA
	ENSMUSG00000000531	GRASP	0.750082	0.00249985	0.0913999	NA
	ENSMUSG00000031898	DPEP3	0.448217	0.00250883	0.091444	NA
	ENSMUSG00000014542	CLEC4F	0.952179	0.00254301	0.0918051	NA
	ENSMUSG00000016498	PDCD1LG2	0.567818	0.00252796	0.0918051	NA
	ENSMUSG00000037321	TAP1	0.617225	0.00255176	0.0918051	NA
	ENSMUSG00000059994	FCRL1	0.654502	0.00255772	0.0918051	NA
	ENSMUSG00000079499	6530402F18RIK	0.57713	0.00254046	0.0918051	NA
	ENSMUSG00000033083	TBC1D4	0.437707	0.00263332	0.0942311	NA
	ENSMUSG00000006418	RNF114	0.427386	0.00265844	0.0942707	NA
	ENSMUSG00000032561	ACPP	0.373014	0.00265476	0.0942707	NA
	ENSMUSG00000040435	PPP1R15A	0.695459	0.00265349	0.0942707	NA
	ENSMUSG00000029372	PPBP	0.837979	0.00268729	0.094745	NA
	ENSMUSG00000037405	ICAM1	0.581001	0.00268792	0.094745	NA
	ENSMUSG00000085148	MIR22HG	0.505224	0.00272665	0.0957261	NA
	ENSMUSG00000094114	ENSMUSG00000094114	1.19612	0.00273201	0.0957261	NA
	ENSMUSG00000020895	TMEM107	-0.567734	0.0027703	0.0959258	NA
	ENSMUSG00000030144	CLEC4D	0.609401	0.00275906	0.0959258	NA
	ENSMUSG00000052727	MAP1B	1.01201	0.00276756	0.0959258	NA
	ENSMUSG00000057367	BIRC2	0.407979	0.00275876	0.0959258	NA
	ENSMUSG00000024772	EHD1	0.496745	0.00280762	0.0969328	NA
	ENSMUSG00000003541	IER3	0.461825	0.00281754	0.0969908	NA
	ENSMUSG00000006818	SOD2	0.571586	0.00288874	0.099152	NA
	ENSMUSG00000043263	IFI209	0.649509	0.0029244	0.100084	NA
	ENSMUSG00000005533	IGF1R	0.403559	0.0029659	0.10121	NA
	ENSMUSG00000003134	TBC1D8	0.431103	0.00300036	0.101372	NA
	ENSMUSG00000005824	TNFSF14	0.652754	0.00298792	0.101372	NA
	ENSMUSG00000009145	DQX1	0.546994	0.00300873	0.101372	NA
	ENSMUSG00000038437	MLLT6	0.48474	0.00301304	0.101372	NA
	ENSMUSG00000040511	PVR	0.470685	0.00301369	0.101372	NA
	ENSMUSG00000028163	NFKB1	0.44773	0.00303109	0.101667	NA
	ENSMUSG00000020032	NUAK1	-0.605596	0.00309013	0.102769	NA
	ENSMUSG00000026204	PTPRN	0.641245	0.00308312	0.102769	NA
	ENSMUSG00000039031	ARHGAP18	-0.404646	0.00308499	0.102769	NA
	ENSMUSG00000022014	EPSTI1	0.979142	0.00311668	0.102912	NA
	ENSMUSG00000034855	CXCL10	1.32228	0.00311685	0.102912	NA
	ENSMUSG00000036206	SH3BP4	0.534849	0.00312941	0.102912	NA
	ENSMUSG00000037977	6430571L13RIK	0.598063	0.00312557	0.102912	NA
	ENSMUSG00000040339	FAM102B	-0.424092	0.00315173	0.103357	NA
	ENSMUSG00000047735	SAMD9L	0.478739	0.0032092	0.10495	NA
	ENSMUSG00000035640	CBARP	0.541797	0.00324241	0.105742	NA
	ENSMUSG00000020340	CYFIP2	0.42335	0.00325155	0.105747	NA
	ENSMUSG00000021025	NFKBIA	0.64837	0.00332045	0.106517	NA
	ENSMUSG00000030921	TRIM30A	0.70452	0.00330893	0.106517	NA
	ENSMUSG00000042271	NXT2	-0.727527	0.00331411	0.106517	NA
	ENSMUSG00000043243	FAM129C	0.658649	0.00330401	0.106517	NA
	ENSMUSG00000091549	GM6548	0.592383	0.00330213	0.106517	NA
	ENSMUSG00000048329	MFSD6L	0.558276	0.00335877	0.107453	NA
	ENSMUSG00000003382	ETV3	0.486905	0.00343957	0.109444	NA
	ENSMUSG00000027646	SRC	0.438395	0.00343332	0.109444	NA
	ENSMUSG00000030595	NFKBIB	0.6464	0.0034842	0.110565	NA
	ENSMUSG00000037820	TGM2	0.588228	0.0036415	0.115245	NA
	ENSMUSG00000095123	GM21781	0.808734	0.00370545	0.116955	NA
	ENSMUSG00000024014	PIM1	0.478921	0.00373405	0.117394	NA
	ENSMUSG00000042417	CCNO	0.644823	0.00374927	0.117394	NA
	ENSMUSG00000096581	ENSMUSG00000096581	0.49998	0.00373985	0.117394	NA
	ENSMUSG00000005413	HMOX1	0.525569	0.00383884	0.119563	NA
	ENSMUSG00000045414	DIPK2A	-0.525369	0.00383565	0.119563	NA
	ENSMUSG00000039497	DSE	-0.442825	0.00388885	0.120801	NA
	ENSMUSG00000056749	NFIL3	0.403645	0.00395684	0.122589	NA
	ENSMUSG00000032193	LDLR	0.343086	0.00401718	0.124132	NA
	ENSMUSG00000031444	F10	0.456379	0.00404446	0.124648	NA
	ENSMUSG00000050896	RTN4RL2	0.62069	0.0040887	0.125625	NA
	ENSMUSG00000052281	TSPAN32OS	-1.17161	0.00409751	0.125625	NA
	ENSMUSG00000032802	SRXN1	0.52885	0.00415708	0.126791	NA
	ENSMUSG00000078671	CHD2	0.353695	0.00415701	0.126791	NA
	ENSMUSG00000035778	GGTA1	0.31545	0.00418378	0.126923	NA
	ENSMUSG00000047098	RNF31	0.401345	0.00417569	0.126923	NA
	ENSMUSG00000079419	MS4A6C	-0.390898	0.00420452	0.126923	NA
	ENSMUSG00000097134	1110002J07RIK	0.735314	0.00419641	0.126923	NA
	ENSMUSG00000062300	NECTIN2	0.426403	0.0042278	0.126974	NA
	ENSMUSG00000076441	ASS1	0.338092	0.00422202	0.126974	NA
	ENSMUSG00000015314	SLAMF6	0.84795	0.0042957	0.128347	NA
	ENSMUSG00000042726	TRAFD1	0.444865	0.00428477	0.128347	NA
	ENSMUSG00000052812	ATAD2B	0.727086	0.00430621	0.128347	NA
	ENSMUSG00000087267	4933427J07RIK	0.841944	0.00432877	0.128693	NA
	ENSMUSG00000014599	CSF1	0.405762	0.00434539	0.128862	NA
	ENSMUSG00000022856	TMEM41A	-0.444216	0.00436777	0.1292	NA
	ENSMUSG00000021474	SFXN1	-0.346288	0.0044184	0.130058	NA
	ENSMUSG00000026672	OPTN	0.719057	0.00441887	0.130058	NA
	ENSMUSG00000032000	BIRC3	0.419409	0.00443728	0.130275	NA
	ENSMUSG00000045316	FAHD1	-0.677879	0.00448777	0.131429	NA
	ENSMUSG00000042842	SERPINB6B	0.671334	0.00453279	0.132418	NA
	ENSMUSG00000035095	FAM167A	0.714075	0.00457476	0.133314	NA
	ENSMUSG00000030157	CLEC2D	0.457223	0.00464017	0.134886	NA
	ENSMUSG00000041936	AGRN	0.551096	0.00471445	0.136707	NA
	ENSMUSG00000092274	NEAT1	0.369817	0.00478324	0.138361	NA
	ENSMUSG00000020400	TNIP1	0.472779	0.00483781	0.138597	NA
	ENSMUSG00000026536	IFI211	0.629899	0.00481459	0.138597	NA
	ENSMUSG00000032174	ICAM5	1.07466	0.00482252	0.138597	NA
	ENSMUSG00000046733	GPRC5A	0.678122	0.00483848	0.138597	NA
	ENSMUSG00000021125	ARG2	0.575006	0.00485223	0.138654	NA
	ENSMUSG00000001123	LGALS9	0.378974	0.00486691	0.138736	NA
	ENSMUSG00000032641	GPR19	0.824212	0.0049554	0.140918	NA
	ENSMUSG00000063427	ENSMUSG00000063427	-1.91563	0.00500202	0.141901	NA
	ENSMUSG00000039357	FUT11	-0.369872	0.00503413	0.142468	NA
	ENSMUSG00000024235	MAP3K8	0.55602	0.00508219	0.143483	NA
	ENSMUSG00000048200	CRACR2B	-0.414072	0.00520525	0.146606	NA
	ENSMUSG00000024805	PCGF5	0.545636	0.00523705	0.14715	NA
	ENSMUSG00000038508	GDF15	0.896938	0.00525212	0.147222	NA
	ENSMUSG00000026821	RALGDS	0.525331	0.00528841	0.147887	NA
	ENSMUSG00000006587	SNAI3	0.628724	0.00530186	0.147912	NA
	ENSMUSG00000091985	GM17354	1.10249	0.00541029	0.15058	NA
	ENSMUSG00000038115	ANO2	-0.93653	0.00548576	0.15232	NA
	ENSMUSG00000079597	CSTDC4	0.449557	0.0055519	0.153794	NA
	ENSMUSG00000048721	FNDC9	0.727341	0.00558898	0.154458	NA
	ENSMUSG00000013275	SLC41A1	0.390921	0.00561959	0.154578	NA
	ENSMUSG00000074876	SPATA5L1	0.396538	0.0056136	0.154578	NA
	ENSMUSG00000051098	MBLAC2	-0.927817	0.00571219	0.156759	NA
	ENSMUSG00000050777	TMEM37	-0.358399	0.0057587	0.157668	NA
	ENSMUSG00000027555	CAR13	0.435167	0.00578915	0.158134	NA
	ENSMUSG00000038267	SLC22A23	0.61754	0.00582992	0.158879	NA
	ENSMUSG00000022972	CFAP298	-0.417879	0.00591431	0.160806	NA
	ENSMUSG00000001507	ITGA3	0.434829	0.00596883	0.161589	NA
	ENSMUSG00000022750	KLHL22	-0.455686	0.00598428	0.161589	NA
	ENSMUSG00000097194	9330175E14RIK	0.869498	0.00597765	0.161589	NA
	ENSMUSG00000038774	ASCC3	0.385757	0.00601264	0.161984	NA
	ENSMUSG00000020941	MAP3K14	0.491725	0.00611926	0.162991	NA
	ENSMUSG00000021752	KCTD6	0.496637	0.00611098	0.162991	NA
	ENSMUSG00000043740	B430306N03RIK	0.342254	0.00608671	0.162991	NA
	ENSMUSG00000079197	PSME2	0.36707	0.00607832	0.162991	NA
	ENSMUSG00000090164	BC035044	0.457711	0.00610285	0.162991	NA
	ENSMUSG00000043421	HILPDA	0.608814	0.00616214	0.163763	NA
	ENSMUSG00000063286	GM8995	0.382435	0.00618607	0.164028	NA
	ENSMUSG00000073405	H2-T-PS	0.442508	0.00621796	0.164504	NA
	ENSMUSG00000032786	ALAS1	0.458523	0.00623223	0.164511	NA
	ENSMUSG00000027215	CD82	0.326904	0.00629489	0.165794	NA
	ENSMUSG00000020227	IRAK3	0.349059	0.00641722	0.167146	NA
	ENSMUSG00000027995	TLR2	0.392168	0.00640848	0.167146	NA
	ENSMUSG00000030156	CD69	0.655007	0.00640616	0.167146	NA
	ENSMUSG00000085295	4930430E12RIK	0.435823	0.00636552	0.167146	NA
	ENSMUSG00000092920	MIRT2	0.702062	0.00640762	0.167146	NA
	ENSMUSG00000009376	MET	0.378569	0.00654189	0.167795	NA
	ENSMUSG00000026826	NR4A2	0.508201	0.00651705	0.167795	NA
	ENSMUSG00000026938	FCNA	-0.796572	0.00647857	0.167795	NA
	ENSMUSG00000028551	CDKN2C	-0.347984	0.00649996	0.167795	NA
	ENSMUSG00000028793	RNF19B	0.511337	0.00650916	0.167795	NA
	ENSMUSG00000044005	GLS2	1.03419	0.00649178	0.167795	NA
	ENSMUSG00000052749	TRIM30B	0.817177	0.00652962	0.167795	NA
	ENSMUSG00000022895	ETS2	0.42152	0.00659273	0.168731	NA
	ENSMUSG00000067212	H2-T23	0.37138	0.00662425	0.16917	NA
	ENSMUSG00000020901	PIK3R5	0.391142	0.00678927	0.172635	NA
	ENSMUSG00000043300	B3GALNT1	-0.426305	0.00677655	0.172635	NA
	ENSMUSG00000040829	ZMYND15	0.503095	0.00680983	0.172785	NA
	ENSMUSG00000001054	RMND5B	-0.301647	0.00684101	0.173203	NA
	ENSMUSG00000039232	STX11	0.795383	0.00687052	0.173576	NA
	ENSMUSG00000002227	MOV10	0.435123	0.00696846	0.175298	NA
	ENSMUSG00000079363	GBP4	0.638199	0.00696146	0.175298	NA
	ENSMUSG00000031934	PANX1	0.338866	0.00699188	0.175513	NA
	ENSMUSG00000022836	MYLK	0.693115	0.00711466	0.178215	NA
	ENSMUSG00000020250	TXNRD1	0.517602	0.00719612	0.179149	NA
	ENSMUSG00000025877	HK3	0.31507	0.00720653	0.179149	NA
	ENSMUSG00000037341	SLC9A7	-0.519244	0.00721283	0.179149	NA
	ENSMUSG00000041235	CHD7	0.295924	0.00719661	0.179149	NA
	ENSMUSG00000023034	NR4A1	0.808471	0.00732399	0.18054	NA
	ENSMUSG00000026670	UAP1	0.307161	0.00733019	0.18054	NA
	ENSMUSG00000027660	SKIL	0.386385	0.00731948	0.18054	NA
	ENSMUSG00000046718	BST2	0.41796	0.00728959	0.18054	NA
	ENSMUSG00000037552	PLEKHG2	0.349634	0.00734942	0.180636	NA
	ENSMUSG00000030243	RECQL	-0.416859	0.00752813	0.184317	NA
	ENSMUSG00000063889	CREM	0.359067	0.00753048	0.184317	NA
	ENSMUSG00000036057	PTPN23	0.386266	0.00759264	0.185453	NA
	ENSMUSG00000020437	MYO1G	0.318924	0.00761544	0.185624	NA
	ENSMUSG00000001763	TSPAN33	0.468931	0.0076445	0.185831	NA
	ENSMUSG00000071654	UQCC3	-0.291538	0.0076555	0.185831	NA
	ENSMUSG00000001761	SMO	-0.563566	0.00768548	0.186175	NA
	ENSMUSG00000034575	TENT4A	0.4407	0.00775188	0.187398	NA
	ENSMUSG00000035513	NTNG2	0.423838	0.00780076	0.188193	NA
	ENSMUSG00000022037	CLU	0.443893	0.00786747	0.189414	NA
	ENSMUSG00000024892	PCX	0.492028	0.00808346	0.193822	NA
	ENSMUSG00000040016	PTGER3	-0.496034	0.00808153	0.193822	NA
	ENSMUSG00000001166	OAS1C	0.570668	0.00819144	0.196012	NA
	ENSMUSG00000045817	ZFP36L2	-0.290404	0.00822123	0.196326	NA
	ENSMUSG00000002058	UNC119	-0.253758	0.00831055	0.196531	NA
	ENSMUSG00000003420	FCGRT	-0.335513	0.00831331	0.196531	NA
	ENSMUSG00000016528	MAPKAPK2	0.433994	0.00826435	0.196531	NA
	ENSMUSG00000018537	PCGF2	0.506845	0.00828273	0.196531	NA
	ENSMUSG00000037890	WDR19	-0.710872	0.0082917	0.196531	NA
	ENSMUSG00000011008	MCOLN2	0.346726	0.00838954	0.197265	NA
	ENSMUSG00000018916	CSF2	2.14428	0.00838881	0.197265	NA
	ENSMUSG00000028271	GTF2B	0.338234	0.00839459	0.197265	NA
	ENSMUSG00000040297	SUCO	0.430405	0.00852006	0.199779	NA
	ENSMUSG00000050737	PTGES	0.71179	0.0085683	0.199779	NA
	ENSMUSG00000064373	SELENOP	-0.337093	0.00856948	0.199779	NA
	ENSMUSG00000067199	FRAT1	-0.742866	0.00854291	0.199779	NA
	ENSMUSG00000023106	DENR	0.297453	0.00889167	0.206323	NA
	ENSMUSG00000030852	TACC2	0.338681	0.00890277	0.206323	NA
	ENSMUSG00000038781	STAP2	0.539736	0.00887764	0.206323	NA
	ENSMUSG00000026832	CYTIP	0.346801	0.00901036	0.207343	NA
	ENSMUSG00000028525	PDE4B	0.526776	0.00902583	0.207343	NA
	ENSMUSG00000029162	KHK	-0.362234	0.00907906	0.207343	NA
	ENSMUSG00000037001	ZFP39	0.919355	0.00901829	0.207343	NA
	ENSMUSG00000037003	TNS2	-0.609731	0.00911074	0.207343	NA
	ENSMUSG00000042659	ARRDC4	0.34082	0.00911264	0.207343	NA
	ENSMUSG00000043336	FILIP1L	0.445957	0.00912286	0.207343	NA
	ENSMUSG00000050627	GPD1L	-0.277333	0.00912278	0.207343	NA
	ENSMUSG00000070427	IL18BP	0.466644	0.00906164	0.207343	NA
	ENSMUSG00000075122	CD80	0.438193	0.00900903	0.207343	NA
	ENSMUSG00000026999	NUP35	-0.498055	0.009177	0.208171	NA
	ENSMUSG00000033213	AA467197	0.363123	0.0092522	0.209473	NA
	ENSMUSG00000022240	CTNND2	-0.447424	0.00936977	0.211728	NA
	ENSMUSG00000020275	REL	0.557399	0.00943164	0.211906	NA
	ENSMUSG00000021054	SGPP1	-0.375952	0.00941545	0.211906	NA
	ENSMUSG00000049811	FAM161A	-0.83441	0.00941123	0.211906	NA
	ENSMUSG00000005950	P2RX5	0.316231	0.00953036	0.212502	NA
	ENSMUSG00000011837	SNAPC2	-0.326937	0.00951678	0.212502	NA
	ENSMUSG00000020264	SLC36A2	-0.455497	0.00949095	0.212502	NA
	ENSMUSG00000036587	FUT7	-0.368679	0.0095019	0.212502	NA
	ENSMUSG00000006462	A530013C23RIK	0.86564	0.00959369	0.21351	NA
	ENSMUSG00000060477	IRAK2	0.383195	0.00971032	0.214937	NA
	ENSMUSG00000085811	CEP112IT	0.795227	0.00968134	0.214937	NA
	ENSMUSG00000087593	GM16174	0.936857	0.0097126	0.214937	NA
	ENSMUSG00000091498	MPC1-PS	-0.607958	0.00973224	0.214967	NA
	ENSMUSG00000078153	PSME2B	0.84955	0.00977865	0.215588	NA
	ENSMUSG00000002797	GGCT	0.526847	0.00985214	0.216802	NA
	ENSMUSG00000050382	KIF7	-0.702162	0.00989347	0.216901	NA
	ENSMUSG00000074420	GM10693	-1.12221	0.00988725	0.216901	NA
	ENSMUSG00000026203	DNAJB2	0.531374	0.0100053	0.218946	NA
	ENSMUSG00000026701	PRDX6	0.352882	0.0100306	0.219092	NA
	ENSMUSG00000021690	JMY	-0.523588	0.0101247	0.219213	NA
	ENSMUSG00000040616	TMEM51	0.433103	0.0101225	0.219213	NA
	ENSMUSG00000041515	IRF8	0.394143	0.0101373	0.219213	NA
	ENSMUSG00000041954	TNFRSF18	-0.442138	0.0100902	0.219213	NA
	ENSMUSG00000042404	DENND4B	0.281901	0.0101967	0.219213	NA
	ENSMUSG00000042622	MAFF	0.511675	0.0102037	0.219213	NA
	ENSMUSG00000043157	ARL11	-0.265417	0.0101959	0.219213	NA
	ENSMUSG00000062345	SERPINB2	0.537904	0.0101532	0.219213	NA
	ENSMUSG00000072872	RYBP	0.359869	0.0101823	0.219213	NA
	ENSMUSG00000037966	NINJ1	0.478876	0.0103884	0.222773	NA
	ENSMUSG00000021367	EDN1	0.365289	0.0104371	0.223411	NA
	ENSMUSG00000028435	AQP3	-0.372871	0.0105754	0.22596	NA
	ENSMUSG00000020893	PER1	0.364077	0.0106219	0.226134	NA
	ENSMUSG00000031765	MT1	0.2829	0.0106074	0.226134	NA
	ENSMUSG00000024424	TTC39C	0.426819	0.0107233	0.226485	NA
	ENSMUSG00000027368	DUSP2	0.681744	0.0107346	0.226485	NA
	ENSMUSG00000032578	CISH	0.442631	0.0106795	0.226485	NA
	ENSMUSG00000040943	TET2	0.419242	0.0106858	0.226485	NA
	ENSMUSG00000043279	TRIM56	0.351055	0.0107243	0.226485	NA
	ENSMUSG00000071669	SNX29	-0.491282	0.0107914	0.227276	NA
	ENSMUSG00000035237	LCAT	0.746595	0.0109467	0.230135	NA
	ENSMUSG00000036528	PPFIBP2	0.37872	0.0111378	0.233319	NA
	ENSMUSG00000064246	CHIL1	0.639086	0.0111223	0.233319	NA
	ENSMUSG00000024570	RBFA	-0.298181	0.0113113	0.236532	NA
	ENSMUSG00000044786	ZFP36	0.393558	0.0113855	0.237663	NA
	ENSMUSG00000020057	DRAM1	0.291844	0.0114841	0.238708	NA
	ENSMUSG00000025790	SLCO3A1	0.302871	0.0115076	0.238708	NA
	ENSMUSG00000036661	DENND3	0.39101	0.0115167	0.238708	NA
	ENSMUSG00000044562	RASIP1	0.736835	0.0114569	0.238708	NA
	ENSMUSG00000023809	RPS6KA2	0.404972	0.0115377	0.238722	NA
	ENSMUSG00000040548	TEX2	-0.332374	0.0115734	0.239042	NA
	ENSMUSG00000020773	TRIM47	-0.334111	0.0116675	0.240143	NA
	ENSMUSG00000042500	2004-08-01	-0.380242	0.0116561	0.240143	NA
	ENSMUSG00000024732	CCDC86	0.368746	0.0118449	0.243222	NA
	ENSMUSG00000043939	A530064D06RIK	0.349062	0.0118584	0.243222	NA
	ENSMUSG00000031584	GSR	0.339328	0.0119188	0.24365	NA
	ENSMUSG00000042978	SBK1	-0.357131	0.0119207	0.24365	NA
	ENSMUSG00000002393	NR2F6	-0.303472	0.0120766	0.244132	NA
	ENSMUSG00000020834	DHRS13	-0.565761	0.0120009	0.244132	NA
	ENSMUSG00000026274	PASK	-0.627035	0.0121036	0.244132	NA
	ENSMUSG00000028684	UROD	-0.318362	0.0121102	0.244132	NA
	ENSMUSG00000031488	RAB11FIP1	0.476164	0.0120138	0.244132	NA
	ENSMUSG00000031729	IST1	0.26533	0.0120606	0.244132	NA
	ENSMUSG00000042677	ZC3H12A	0.463211	0.012055	0.244132	NA
	ENSMUSG00000073795	6430531B16RIK	0.880977	0.0120615	0.244132	NA
	ENSMUSG00000036944	TMEM71	-0.441852	0.0121807	0.245135	NA
	ENSMUSG00000000730	DNMT3L	0.585111	0.0122244	0.245176	NA
	ENSMUSG00000059423	ZFP933	0.569721	0.0122045	0.245176	NA
	ENSMUSG00000023439	GNB3	-0.600676	0.0122936	0.24531	NA
	ENSMUSG00000032688	MALT1	0.338761	0.0122731	0.24531	NA
	ENSMUSG00000050147	F2RL3	0.917452	0.0122596	0.24531	NA
	ENSMUSG00000028599	TNFRSF1B	0.397511	0.0123156	0.245333	NA
	ENSMUSG00000026942	TRAF2	0.296274	0.0124399	0.246143	NA
	ENSMUSG00000027173	DEPDC7	0.375904	0.012402	0.246143	NA
	ENSMUSG00000034187	NSF	0.256617	0.0124193	0.246143	NA
	ENSMUSG00000050490	GM8394	0.620685	0.0124248	0.246143	NA
	ENSMUSG00000023067	CDKN1A	0.395274	0.012487	0.24666	NA
	ENSMUSG00000003283	HCK	0.362278	0.0125889	0.248257	NA
	ENSMUSG00000033952	ASPM	-0.419042	0.0127233	0.250488	NA
	ENSMUSG00000039781	CEP131	-0.421828	0.0127798	0.251179	NA
	ENSMUSG00000019256	AHR	0.365238	0.0129406	0.251818	NA
	ENSMUSG00000022602	ARC	0.426953	0.0129311	0.251818	NA
	ENSMUSG00000024810	IL33	0.566112	0.0129346	0.251818	NA
	ENSMUSG00000035585	TSEN34	-0.275439	0.0129373	0.251818	NA
	ENSMUSG00000060467	GM10080	0.703317	0.0129048	0.251818	NA
	ENSMUSG00000089672	ENSMUSG00000089672	0.276943	0.0129259	0.251818	NA
	ENSMUSG00000017309	CD300LG	-0.50319	0.0132388	0.254674	NA
	ENSMUSG00000020808	PIMREG	-0.324454	0.0131152	0.254674	NA
	ENSMUSG00000023206	IL15RA	0.556533	0.0131894	0.254674	NA
	ENSMUSG00000030165	KLRD1	-0.765054	0.0131318	0.254674	NA
	ENSMUSG00000030714	SGF29	-0.362657	0.0131756	0.254674	NA
	ENSMUSG00000051439	CD14	0.398552	0.0132327	0.254674	NA
	ENSMUSG00000053846	LIPG	0.870404	0.0132155	0.254674	NA
	ENSMUSG00000020611	GNA13	0.253014	0.0133251	0.255654	NA
	ENSMUSG00000060519	TOR3A	0.371475	0.0133332	0.255654	NA
	ENSMUSG00000025213	KAZALD1	-0.35912	0.0133812	0.256119	NA
	ENSMUSG00000034783	CD207	0.602731	0.0134009	0.256119	NA
	ENSMUSG00000034177	RNF43	0.913781	0.0134577	0.256787	NA
	ENSMUSG00000030494	RHPN2	-0.752982	0.0134921	0.257027	NA
	ENSMUSG00000015127	UNKL	0.446635	0.0135455	0.257607	NA
	ENSMUSG00000022707	GBE1	0.468919	0.0135663	0.257607	NA
	ENSMUSG00000037759	PTGER2	0.328809	0.0136007	0.257844	NA
	ENSMUSG00000051413	PLAGL2	0.409881	0.0136406	0.258184	NA
	ENSMUSG00000005089	SLC1A2	0.914544	0.0138457	0.261646	NA
	ENSMUSG00000021614	VCAN	0.387231	0.0139584	0.262618	NA
	ENSMUSG00000038264	SEMA7A	0.277929	0.0139255	0.262618	NA
	ENSMUSG00000038886	MAN2A2	-0.29397	0.0139641	0.262618	NA
	ENSMUSG00000030103	BHLHE40	0.273291	0.0140643	0.26366	NA
	ENSMUSG00000037580	GCH1	0.442059	0.0140463	0.26366	NA
	ENSMUSG00000011960	CCNT1	0.313885	0.0141128	0.26415	NA
	ENSMUSG00000025736	JMJD8	-0.406928	0.0142916	0.266725	NA
	ENSMUSG00000091144	PHF11C	0.706845	0.0142957	0.266725	NA
	ENSMUSG00000022514	IL1RAP	0.4618	0.0143802	0.267877	NA
	ENSMUSG00000056643	CHST13	-0.783977	0.0144093	0.267994	NA
	ENSMUSG00000042032	MAT2B	-0.277914	0.0144568	0.268454	NA
	ENSMUSG00000002565	SCIN	0.476547	0.0145077	0.268552	NA
	ENSMUSG00000030109	SLC6A12	0.350867	0.0145007	0.268552	NA
	ENSMUSG00000025161	SLC16A3	0.353928	0.0145335	0.268607	NA
	ENSMUSG00000008090	FGFRL1	-0.882816	0.014576	0.268971	NA
	ENSMUSG00000026072	IL1R1	-0.486413	0.0146712	0.270303	NA
	ENSMUSG00000039577	NPHP4	-0.732687	0.0147621	0.271553	NA
	ENSMUSG00000031652	N4BP1	0.276557	0.0149865	0.275252	NA
	ENSMUSG00000035828	PIM3	0.488884	0.0150623	0.276213	NA
	ENSMUSG00000069793	SLFN9	0.533696	0.0153086	0.28029	NA
	ENSMUSG00000096929	A330023F24RIK	0.749215	0.0153322	0.28029	NA
	ENSMUSG00000028702	RAD54L	-0.39767	0.0154162	0.280961	NA
	ENSMUSG00000035885	COX8A	0.264519	0.0154277	0.280961	NA
	ENSMUSG00000050106	TMC8	0.363757	0.0154406	0.280961	NA
	ENSMUSG00000023947	NFKBIE	0.416138	0.0155259	0.282079	NA
	ENSMUSG00000012296	TJAP1	0.322514	0.0156008	0.283001	NA
	ENSMUSG00000029826	ZC3HAV1	0.330663	0.015714	0.284617	NA
	ENSMUSG00000030745	IL21R	0.361043	0.0158168	0.285437	NA
	ENSMUSG00000042462	DCTPP1	-0.296521	0.015832	0.285437	NA
	ENSMUSG00000059657	STFA2L1	0.461397	0.0157866	0.285437	NA
	ENSMUSG00000026648	DCLRE1C	0.446377	0.0159294	0.286315	NA
	ENSMUSG00000032311	NRG4	0.884544	0.0159211	0.286315	NA
	ENSMUSG00000000732	ICOSL	0.304216	0.0160626	0.28827	NA
	ENSMUSG00000026088	MITD1	0.463865	0.0161082	0.288648	NA
	ENSMUSG00000022237	ANKRD33B	0.537037	0.0162249	0.289822	NA
	ENSMUSG00000027720	IL2	3.00431	0.0162476	0.289822	NA
	ENSMUSG00000032555	TOPBP1	-0.314058	0.0162257	0.289822	NA
	ENSMUSG00000024190	DUSP1	0.483344	0.0162965	0.290255	NA
	ENSMUSG00000020277	PFKL	0.379072	0.0164062	0.291298	NA
	ENSMUSG00000036390	GADD45A	0.508933	0.0164254	0.291298	NA
	ENSMUSG00000089989	GM45713	0.741861	0.0164293	0.291298	NA
	ENSMUSG00000034064	POGLUT1	0.358497	0.0164746	0.291663	NA
	ENSMUSG00000092486	ENSMUSG00000092486	-0.855045	0.0165178	0.291987	NA
	ENSMUSG00000039934	GSAP	0.305867	0.0165592	0.292281	NA
	ENSMUSG00000026504	SDCCAG8	-0.336071	0.0165843	0.292287	NA
	ENSMUSG00000034118	TPST1	0.37576	0.0166894	0.29326	NA
	ENSMUSG00000041115	IQSEC2	0.312437	0.0166716	0.29326	NA
	ENSMUSG00000021714	CENPK	0.714467	0.0168634	0.293524	NA
	ENSMUSG00000027456	SDCBP2	0.663383	0.0168496	0.293524	NA
	ENSMUSG00000028641	P3H1	0.31998	0.0168393	0.293524	NA
	ENSMUSG00000035901	DENND5A	0.322157	0.016887	0.293524	NA
	ENSMUSG00000037049	SMPD1	-0.344422	0.0167742	0.293524	NA
	ENSMUSG00000046727	CYSTM1	0.470132	0.0169039	0.293524	NA
	ENSMUSG00000062591	TUBB4A	0.666675	0.0167821	0.293524	NA
	ENSMUSG00000098702	1500015A07RIK	0.608136	0.0167301	0.293524	NA
	ENSMUSG00000024789	JAK2	0.289843	0.0170099	0.294496	NA
	ENSMUSG00000039699	BATF2	0.544932	0.0169933	0.294496	NA
	ENSMUSG00000049401	OGFR	0.360404	0.0170831	0.295329	NA
	ENSMUSG00000027115	KIF18A	-0.665406	0.017128	0.295672	NA
	ENSMUSG00000020089	PPA1	0.316815	0.0171663	0.295898	NA
	ENSMUSG00000003198	ZFP959	-0.627107	0.0172276	0.296521	NA
	ENSMUSG00000002504	SLC9A3R2	-0.282297	0.017442	0.298944	NA
	ENSMUSG00000024087	CYP1B1	0.340863	0.0174447	0.298944	NA
	ENSMUSG00000032018	SC5D	0.358277	0.0174168	0.298944	NA
	ENSMUSG00000064267	HVCN1	0.295053	0.0174699	0.298944	NA
	ENSMUSG00000025591	TMA16	0.33163	0.0175405	0.299716	NA
	ENSMUSG00000028527	AK4	0.512472	0.0177281	0.302482	NA
	ENSMUSG00000013495	TMEM175	0.332409	0.0179267	0.304109	NA
	ENSMUSG00000031451	GAS6	-0.470028	0.0178652	0.304109	NA
	ENSMUSG00000031504	RAB20	0.456777	0.0179054	0.304109	NA
	ENSMUSG00000053338	TARM1	0.318909	0.0178772	0.304109	NA
	ENSMUSG00000002052	SUPT6	0.237124	0.0179599	0.304233	NA
	ENSMUSG00000028691	PRDX1	0.321097	0.0180336	0.304917	NA
	ENSMUSG00000057137	TMEM140	0.473072	0.0180521	0.304917	NA
	ENSMUSG00000021699	PDE4D	0.497774	0.0182028	0.307022	NA
	ENSMUSG00000001521	TULP3	-0.65239	0.0183008	0.307354	NA
	ENSMUSG00000025340	RABGEF1	0.438452	0.0182789	0.307354	NA
	ENSMUSG00000055632	HMCN2	0.472981	0.0182907	0.307354	NA
	ENSMUSG00000004791	PGF	0.371361	0.0184491	0.308525	NA
	ENSMUSG00000006398	CDC20	-0.270369	0.0184489	0.308525	NA
	ENSMUSG00000063568	JAZF1	-0.463296	0.0184279	0.308525	NA
	ENSMUSG00000024308	TAPBP	0.316251	0.0185612	0.309958	NA
	ENSMUSG00000027371	FAHD2A	-0.37896	0.0188504	0.314232	NA
	ENSMUSG00000073678	PGAP1	-0.399802	0.0188705	0.314232	NA
	ENSMUSG00000026466	TOR1AIP1	0.355831	0.0190146	0.315738	NA
	ENSMUSG00000072941	SOD3	0.847056	0.018997	0.315738	NA
	ENSMUSG00000022701	CCDC191	-0.579126	0.0191826	0.316816	NA
	ENSMUSG00000028093	ACP6	-0.391695	0.019214	0.316816	NA
	ENSMUSG00000030882	DNHD1	0.64025	0.0191139	0.316816	NA
	ENSMUSG00000033326	KDM4A	0.328615	0.0191643	0.316816	NA
	ENSMUSG00000047604	FRAT2	-0.511585	0.019195	0.316816	NA
	ENSMUSG00000032380	DAPK2	-0.479855	0.0192736	0.317354	NA
	ENSMUSG00000039942	PTGER4	0.347699	0.0193828	0.318706	NA
	ENSMUSG00000020120	PLEK	0.371977	0.0195152	0.320047	NA
	ENSMUSG00000023909	PAQR4	-0.337827	0.0195187	0.320047	NA
	ENSMUSG00000047842	DIRAS2	-0.57451	0.0196253	0.321348	NA
	ENSMUSG00000004633	CHN2	-0.301537	0.0198444	0.322245	NA
	ENSMUSG00000021287	XRCC3	0.516566	0.0197669	0.322245	NA
	ENSMUSG00000031221	IGBP1	-0.268181	0.0198152	0.322245	NA
	ENSMUSG00000040128	PNRC1	0.391955	0.0197192	0.322245	NA
	ENSMUSG00000041438	UTP4	0.294927	0.0197399	0.322245	NA
	ENSMUSG00000042265	TREM1	0.268439	0.0198396	0.322245	NA
	ENSMUSG00000051517	ARHGEF39	-0.377931	0.0199088	0.322847	NA
	ENSMUSG00000036053	FMNL2	0.373577	0.0199873	0.323673	NA
	ENSMUSG00000040681	HMGN1	-0.28208	0.0200452	0.324165	NA
	ENSMUSG00000027635	DSN1	-0.384956	0.0202369	0.326368	NA
	ENSMUSG00000030268	BCAT1	-0.632191	0.0202208	0.326368	NA
	ENSMUSG00000028807	ZBTB8A	-0.582369	0.0204535	0.329411	NA
	ENSMUSG00000025050	PCGF6	-0.453038	0.0206435	0.331737	NA
	ENSMUSG00000032501	TRIB1	0.321106	0.0206543	0.331737	NA
	ENSMUSG00000056498	TMEM154	-0.233223	0.0208638	0.334438	NA
	ENSMUSG00000065037	RN7SK	-0.368239	0.0208793	0.334438	NA
	ENSMUSG00000031805	JAK3	0.344741	0.0210002	0.335917	NA
	ENSMUSG00000039853	TRIM14	0.422966	0.0210923	0.336933	NA
	ENSMUSG00000020300	CPEB4	0.550113	0.0211501	0.337249	NA
	ENSMUSG00000020785	CAMKK1	0.702427	0.0211694	0.337249	NA
	ENSMUSG00000016028	CELSR1	-0.430441	0.021263	0.338282	NA
	ENSMUSG00000027947	IL6RA	-0.2552	0.0213317	0.338596	NA
	ENSMUSG00000035840	LYSMD3	-0.59568	0.0213402	0.338596	NA
	ENSMUSG00000002100	MYBPC3	0.3376	0.0214835	0.339965	NA
	ENSMUSG00000014602	KIF1A	0.39595	0.0214913	0.339965	NA
	ENSMUSG00000098098	BVHT	-0.491833	0.0215131	0.339965	NA
	ENSMUSG00000038332	SESN1	-0.373599	0.0216103	0.340587	NA
	ENSMUSG00000067719	GM10221	-0.541168	0.0215983	0.340587	NA
	ENSMUSG00000021373	CAP2	-0.582271	0.0216983	0.340605	NA
	ENSMUSG00000031778	CX3CL1	0.303574	0.0216714	0.340605	NA
	ENSMUSG00000097695	GM26905	0.38155	0.0216958	0.340605	NA
	ENSMUSG00000000693	LOXL3	0.343556	0.0217916	0.34116	NA
	ENSMUSG00000005672	KIT	0.478393	0.0217845	0.34116	NA
	ENSMUSG00000049288	LIX1L	-0.522713	0.0218226	0.341192	NA
	ENSMUSG00000022148	FYB	0.330664	0.0219843	0.342809	NA
	ENSMUSG00000029591	UNG	-0.413319	0.0219614	0.342809	NA
	ENSMUSG00000019813	CEP57L1	-0.585307	0.0220443	0.343153	NA
	ENSMUSG00000026721	RABGAP1L	0.333362	0.0220646	0.343153	NA
	ENSMUSG00000053080	2700081O15RIK	0.638994	0.022206	0.344896	NA
	ENSMUSG00000039715	WDR34	-0.370365	0.0222435	0.345024	NA
	ENSMUSG00000025154	ARHGAP19	-0.337004	0.022362	0.345631	NA
	ENSMUSG00000041328	PCF11	0.294587	0.0223189	0.345631	NA
	ENSMUSG00000071068	TREML2	0.277405	0.0223707	0.345631	NA
	ENSMUSG00000026390	MARCO	0.506276	0.0224044	0.345697	NA
	ENSMUSG00000073739	GM16287	-0.793854	0.022465	0.346179	NA
	ENSMUSG00000038213	TAPBPL	0.349313	0.0226261	0.347751	NA
	ENSMUSG00000060594	LAYN	0.572372	0.0226142	0.347751	NA
	ENSMUSG00000042428	MGAT3	0.876294	0.0229382	0.35163	NA
	ENSMUSG00000068129	CST7	0.492209	0.0229265	0.35163	NA
	ENSMUSG00000067219	NIPAL1	0.713674	0.0230007	0.35213	NA
	ENSMUSG00000041396	METTL18	-0.673176	0.0232755	0.355874	NA
	ENSMUSG00000021886	GPR65	0.459301	0.0234273	0.35773	NA
	ENSMUSG00000044468	TENT5C	0.389368	0.0234842	0.358133	NA
	ENSMUSG00000022303	DCSTAMP	0.2506	0.023526	0.358307	NA
	ENSMUSG00000035934	PKNOX2	0.703402	0.0236144	0.359189	NA
	ENSMUSG00000043795	PRR33	0.409606	0.0236794	0.359713	NA
	ENSMUSG00000020589	FAM49A	0.351949	0.0239099	0.362178	NA
	ENSMUSG00000028245	NSMAF	-0.273484	0.0239102	0.362178	NA
	ENSMUSG00000040236	TRAPPC5	-0.260753	0.023934	0.362178	NA
	ENSMUSG00000092730	SNORA24	0.747155	0.0239969	0.362665	NA
	ENSMUSG00000030199	ETV6	0.268478	0.0241399	0.363426	NA
	ENSMUSG00000032565	NUDT16	-0.250686	0.0240847	0.363426	NA
	ENSMUSG00000094870	ZFP131	0.412159	0.0241241	0.363426	NA
	ENSMUSG00000039982	DTX4	0.376461	0.0242519	0.364645	NA
	ENSMUSG00000037316	BAG4	-0.472002	0.0242841	0.364664	NA
	ENSMUSG00000036478	BTG1	0.284261	0.0243443	0.365102	NA
	ENSMUSG00000037989	WNK2	0.57848	0.0244172	0.365729	NA
	ENSMUSG00000025332	KDM5C	0.228007	0.0246296	0.367974	NA
	ENSMUSG00000041429	NTHL1	-0.350067	0.0246203	0.367974	NA
	ENSMUSG00000025017	PIK3AP1	0.388488	0.0248369	0.369198	NA
	ENSMUSG00000035517	TDRD7	0.279176	0.024815	0.369198	NA
	ENSMUSG00000040563	PLPPR2	0.634191	0.0247602	0.369198	NA
	ENSMUSG00000047654	TSSK6	-0.566955	0.0247791	0.369198	NA
	ENSMUSG00000075028	PRDM11	-0.451554	0.024897	0.369625	NA
	ENSMUSG00000035960	APEX1	-0.348178	0.0250019	0.370466	NA
	ENSMUSG00000078763	SLFN1	0.536361	0.0250166	0.370466	NA
	ENSMUSG00000029009	MTHFR	0.340935	0.025065	0.370717	NA
	ENSMUSG00000020334	SLC22A4	0.458056	0.0253195	0.373549	NA
	ENSMUSG00000030717	NUPR1	0.360049	0.02532	0.373549	NA
	ENSMUSG00000024136	DNASE1L2	0.645214	0.025371	0.373833	NA
	ENSMUSG00000027199	GATM	-0.282106	0.0254843	0.375034	NA
	ENSMUSG00000020882	CACNB1	0.428223	0.0255477	0.375496	NA
	ENSMUSG00000020546	STXBP4	-0.777802	0.0257229	0.376193	NA
	ENSMUSG00000025337	SBDS	0.293239	0.0257224	0.376193	NA
	ENSMUSG00000054675	TMEM119	-0.369266	0.0256332	0.376193	NA
	ENSMUSG00000058064	GM10036	-0.838412	0.0256979	0.376193	NA
	ENSMUSG00000056055	SAG	0.465096	0.0257693	0.376404	NA
	ENSMUSG00000010095	SLC3A2	0.28273	0.0258882	0.377206	NA
	ENSMUSG00000034973	DOP1A	-0.338358	0.0258724	0.377206	NA
	ENSMUSG00000040152	THBS1	0.296452	0.0260289	0.377864	NA
	ENSMUSG00000045509	GPR150	-0.608844	0.0260224	0.377864	NA
	ENSMUSG00000068923	SYT11	-0.348001	0.0260297	0.377864	NA
	ENSMUSG00000090958	LRRC32	0.355873	0.0260691	0.377969	NA
	ENSMUSG00000025201	BLOC1S2-PS	-0.660239	0.0262241	0.379749	NA
	ENSMUSG00000020150	GAMT	-0.370209	0.0263969	0.38062	NA
	ENSMUSG00000024404	RIOK3	0.237133	0.0264059	0.38062	NA
	ENSMUSG00000026981	IL1RN	0.372575	0.0264663	0.38062	NA
	ENSMUSG00000032192	GNB5	-0.553341	0.0264782	0.38062	NA
	ENSMUSG00000046269	USP27X	0.587587	0.0264186	0.38062	NA
	ENSMUSG00000058503	FAM133B	0.351565	0.0263935	0.38062	NA
	ENSMUSG00000001482	DEF8	-0.249794	0.0265178	0.380725	NA
	ENSMUSG00000067071	HES6	-0.266434	0.0265693	0.380999	NA
	ENSMUSG00000015133	LRRK1	0.27438	0.0266265	0.381356	NA
	ENSMUSG00000039145	CAMK1D	-0.316768	0.0267816	0.382645	NA
	ENSMUSG00000054200	FFAR4	0.311419	0.0267772	0.382645	NA
	ENSMUSG00000042066	TMCC2	-0.740343	0.0268323	0.382906	NA
	ENSMUSG00000037965	ZC3H7A	0.243683	0.0268803	0.383126	NA
	ENSMUSG00000021871	GM49342	0.289075	0.0269613	0.383816	NA
	ENSMUSG00000038705	GMEB2	0.278908	0.0270328	0.384369	NA
	ENSMUSG00000022586	LY6I	0.892739	0.0271562	0.385658	NA
	ENSMUSG00000034353	RAMP1	-0.414263	0.0271998	0.385811	NA
	ENSMUSG00000028159	DAPP1	0.262342	0.0272919	0.386651	NA
	ENSMUSG00000022177	HAUS4	-0.318586	0.0274223	0.388029	NA
	ENSMUSG00000022372	SLA	-0.277757	0.027455	0.388029	NA
	ENSMUSG00000052911	LAMB2	0.60455	0.0278722	0.393022	NA
	ENSMUSG00000053641	DENND4A	0.29736	0.0278751	0.393022	NA
	ENSMUSG00000030986	DHX32	-0.327139	0.028057	0.39417	NA
	ENSMUSG00000033031	CIP2A	-0.361449	0.0279957	0.39417	NA
	ENSMUSG00000048967	YJEFN3	0.581502	0.0280312	0.39417	NA
	ENSMUSG00000034768	ASB16	-0.63741	0.0281106	0.394214	NA
	ENSMUSG00000036918	TTC7	-0.247518	0.028194	0.394214	NA
	ENSMUSG00000049916	2610318N02RIK	0.362016	0.0281586	0.394214	NA
	ENSMUSG00000056529	PTAFR	0.388468	0.0281705	0.394214	NA
	ENSMUSG00000001542	ELL2	0.380089	0.0282516	0.39455	NA
	ENSMUSG00000002109	DDB2	-0.580372	0.0283858	0.394937	NA
	ENSMUSG00000031333	ABCB7	-0.365206	0.0283946	0.394937	NA
	ENSMUSG00000039431	MTMR7	0.455021	0.0284135	0.394937	NA
	ENSMUSG00000047407	TGIF1	0.291122	0.0283409	0.394937	NA
	ENSMUSG00000021115	VRK1	-0.228612	0.0285494	0.396025	NA
	ENSMUSG00000027377	MALL	0.639865	0.028559	0.396025	NA
	ENSMUSG00000031015	SWAP70	0.305676	0.0286192	0.396393	NA
	ENSMUSG00000038195	RILP	-0.382213	0.0287864	0.397943	NA
	ENSMUSG00000086862	GM13546	0.477361	0.0287988	0.397943	NA
	ENSMUSG00000026162	NHEJ1	-0.498398	0.0290558	0.401025	NA
	ENSMUSG00000032410	XRN1	0.487362	0.0291857	0.402067	NA
	ENSMUSG00000095609	GM21188	0.45265	0.0291997	0.402067	NA
	ENSMUSG00000007659	BCL2L1	0.310962	0.0293123	0.403147	NA
	ENSMUSG00000058258	IDI1	0.389446	0.0294308	0.404305	NA
	ENSMUSG00000031494	CD209A	-0.389651	0.0295318	0.405219	NA
	ENSMUSG00000051367	SIX1	0.524704	0.0295697	0.405266	NA
	ENSMUSG00000033192	LPCAT2	0.241036	0.0298045	0.408009	NA
	ENSMUSG00000038295	ATG9B	-0.444955	0.0298974	0.408805	NA
	ENSMUSG00000021868	PPIF	0.260139	0.0300158	0.409087	NA
	ENSMUSG00000039629	STRIP2	0.498377	0.0299676	0.409087	NA
	ENSMUSG00000047293	GPR15	0.531394	0.0300569	0.409087	NA
	ENSMUSG00000050549	FAM241A	0.41104	0.0300536	0.409087	NA
	ENSMUSG00000017009	SDC4	0.394883	0.0306102	0.409515	NA
	ENSMUSG00000018924	ALOX15	-0.279051	0.0305568	0.409515	NA
	ENSMUSG00000021831	ERO1L	0.319147	0.0302693	0.409515	NA
	ENSMUSG00000022018	RGCC	0.481216	0.0301795	0.409515	NA
	ENSMUSG00000026220	SLC16A14	-0.466715	0.03058	0.409515	NA
	ENSMUSG00000028124	GCLM	0.385679	0.0305601	0.409515	NA
	ENSMUSG00000028329	XPA	-0.293087	0.0302806	0.409515	NA
	ENSMUSG00000031982	ARV1	0.50189	0.0305535	0.409515	NA
	ENSMUSG00000035835	PLPPR3	0.529435	0.0303196	0.409515	NA
	ENSMUSG00000037681	ESYT3	-0.323021	0.0305196	0.409515	NA
	ENSMUSG00000039682	LAP3	0.226069	0.030387	0.409515	NA
	ENSMUSG00000045092	S1PR1	-0.364185	0.0304356	0.409515	NA
	ENSMUSG00000046314	STXBP6	-0.530675	0.0304665	0.409515	NA
	ENSMUSG00000050714	ZBTB26	0.823427	0.0302703	0.409515	NA
	ENSMUSG00000097990	GM19557	-0.647437	0.0301274	0.409515	NA
	ENSMUSG00000026932	NACC2	-0.340346	0.0306916	0.410138	NA
	ENSMUSG00000032417	RWDD2A	-0.636357	0.0308014	0.411139	NA
	ENSMUSG00000032369	PLSCR1	0.338542	0.0309121	0.412149	NA
	ENSMUSG00000025260	HSD17B10	-0.281304	0.03098	0.412587	NA
	ENSMUSG00000026116	TMEM131	0.287688	0.0310384	0.412899	NA
	ENSMUSG00000029600	RITA1	-0.330659	0.0311026	0.41312	NA
	ENSMUSG00000032288	IMP3	-0.232245	0.0311252	0.41312	NA
	ENSMUSG00000039801	CPLANE1	0.313088	0.0311862	0.413463	NA
	ENSMUSG00000040552	C3AR1	-0.222512	0.0312468	0.4138	NA
	ENSMUSG00000020077	SRGN	0.261291	0.031576	0.416987	NA
	ENSMUSG00000025986	SLC39A10	-0.312942	0.0315937	0.416987	NA
	ENSMUSG00000030699	TBX6	-0.563947	0.0315275	0.416987	NA
	ENSMUSG00000029403	CDKL2	-0.390119	0.0317413	0.417998	NA
	ENSMUSG00000039137	WHRN	0.411337	0.0317365	0.417998	NA
	ENSMUSG00000004071	CDIP1	0.269638	0.0318621	0.418652	NA
	ENSMUSG00000039556	PPP1R3F	-0.562391	0.0318267	0.418652	NA
	ENSMUSG00000024843	CHKA	0.33954	0.0319737	0.41965	NA
	ENSMUSG00000015942	GTF2IRD2	0.315768	0.0320252	0.419858	NA
	ENSMUSG00000016283	H2-M2	0.280014	0.0322489	0.421898	NA
	ENSMUSG00000027457	SNPH	-0.382854	0.0323195	0.421898	NA
	ENSMUSG00000028680	PLK3	0.309459	0.0323242	0.421898	NA
	ENSMUSG00000064254	ETHE1	-0.302295	0.0322936	0.421898	NA
	ENSMUSG00000018500	ADORA2B	0.311429	0.0324351	0.422878	NA
	ENSMUSG00000044813	SHB	-0.362863	0.0324843	0.423051	NA
	ENSMUSG00000021273	FDFT1	0.27179	0.0325979	0.42406	NA
	ENSMUSG00000025375	AATK	-0.327512	0.0328044	0.426277	NA
	ENSMUSG00000037447	ARID5A	0.391198	0.032892	0.426943	NA
	ENSMUSG00000061731	EXT1	0.291035	0.0329472	0.427189	NA
	ENSMUSG00000034758	TLE6	-0.501622	0.0332378	0.430482	NA
	ENSMUSG00000001053	N4BP3	-0.218328	0.0333515	0.430791	NA
	ENSMUSG00000032068	PLET1	0.306923	0.0334812	0.430791	NA
	ENSMUSG00000034266	BATF	0.352296	0.0334218	0.430791	NA
	ENSMUSG00000052837	JUNB	0.352572	0.0333467	0.430791	NA
	ENSMUSG00000054499	DEDD2	0.316337	0.0334493	0.430791	NA
	ENSMUSG00000056071	S100A9	0.426839	0.0334266	0.430791	NA
	ENSMUSG00000022978	MIS18A	-0.287579	0.0335298	0.430945	NA
	ENSMUSG00000096727	PSMB9	0.23472	0.0336108	0.431516	NA
	ENSMUSG00000028789	AZIN2	0.670686	0.033714	0.43237	NA
	ENSMUSG00000021996	ESD	0.289205	0.0341616	0.435569	NA
	ENSMUSG00000022179	4931414P19RIK	-0.441942	0.0342595	0.435569	NA
	ENSMUSG00000027378	NPHP1	-0.48874	0.0342415	0.435569	NA
	ENSMUSG00000027829	CCNL1	0.325832	0.0341159	0.435569	NA
	ENSMUSG00000030108	SLC6A13	0.316649	0.0340908	0.435569	NA
	ENSMUSG00000033985	TESK2	-0.415917	0.0341816	0.435569	NA
	ENSMUSG00000048911	RNF24	0.354183	0.0341971	0.435569	NA
	ENSMUSG00000091405	HIST2H4	0.655788	0.0341859	0.435569	NA
	ENSMUSG00000014786	SLC9A5	0.366984	0.0343102	0.435622	NA
	ENSMUSG00000030051	APLF	-0.379747	0.0344492	0.435622	NA
	ENSMUSG00000031596	SLC7A2	0.22683	0.0344856	0.435622	NA
	ENSMUSG00000066877	NCK2	0.354142	0.0343465	0.435622	NA
	ENSMUSG00000085448	GM13963	-0.802797	0.0344221	0.435622	NA
	ENSMUSG00000091971	HSPA1A	0.842094	0.0344359	0.435622	NA
	ENSMUSG00000032489	KIF9	-0.586125	0.0346397	0.437099	NA
	ENSMUSG00000022508	BCL6	0.311847	0.0347639	0.437728	NA
	ENSMUSG00000089788	ENSMUSG00000089788	0.610757	0.0347472	0.437728	NA
	ENSMUSG00000039989	CBX4	0.399823	0.0349381	0.439451	NA
	ENSMUSG00000002767	MRPL2	-0.22546	0.0350594	0.440506	NA
	ENSMUSG00000021384	SUSD3	-0.241482	0.0351036	0.440592	NA
	ENSMUSG00000040229	GPR34	-0.421491	0.0351761	0.441031	NA
	ENSMUSG00000025436	ATP23	-0.431998	0.035256	0.441093	NA
	ENSMUSG00000060923	ACYP2	-0.718931	0.035222	0.441093	NA
	ENSMUSG00000021277	TRAF3	0.28156	0.0353112	0.441315	NA
	ENSMUSG00000069607	CD300LD3	-0.647063	0.0354513	0.442597	NA
	ENSMUSG00000020988	L2HGDH	-0.601369	0.0356021	0.444008	NA
	ENSMUSG00000037493	CIB2	-0.32035	0.0356699	0.444383	NA
	ENSMUSG00000072809	9330160F10RIK	-0.586721	0.0357812	0.445298	NA
	ENSMUSG00000079109	PMS2	-0.407436	0.0358292	0.445425	NA
	ENSMUSG00000023088	ABCC1	0.305387	0.0358678	0.445434	NA
	ENSMUSG00000023036	PCDHGC4	0.613092	0.0359912	0.446496	NA
	ENSMUSG00000024897	APBA1	-0.290568	0.0361513	0.446878	NA
	ENSMUSG00000026170	CYP27A1	-0.347483	0.0361739	0.446878	NA
	ENSMUSG00000054717	HMGB2	-0.236958	0.036154	0.446878	NA
	ENSMUSG00000090877	HSPA1B	0.730013	0.0361651	0.446878	NA
	ENSMUSG00000039887	ALG14	-0.494988	0.0362133	0.446896	NA
	ENSMUSG00000089726	MIR17HG	0.630907	0.0363558	0.448185	NA
	ENSMUSG00000034349	SMC4	-0.240111	0.036438	0.44826	NA
	ENSMUSG00000049744	ARHGAP15	-0.357458	0.0364351	0.44826	NA
	ENSMUSG00000027889	AMPD2	0.210905	0.0365312	0.448937	NA
	ENSMUSG00000040197	CD209E	-0.766463	0.0366961	0.450493	NA
	ENSMUSG00000039191	RBPJ	0.216839	0.0367448	0.450622	NA
	ENSMUSG00000004040	STAT3	0.283549	0.0368273	0.451163	NA
	ENSMUSG00000071291	ZFP58	0.785536	0.0369296	0.451946	NA
	ENSMUSG00000042688	MAPK6	0.338203	0.037202	0.454335	NA
	ENSMUSG00000060681	SLC9A6	-0.286678	0.0371874	0.454335	NA
	ENSMUSG00000024063	LBH	-0.302133	0.0376505	0.45744	NA
	ENSMUSG00000026893	GCA	0.57819	0.037549	0.45744	NA
	ENSMUSG00000029413	NAAA	-0.236448	0.0376033	0.45744	NA
	ENSMUSG00000037242	CLIC4	0.291234	0.0376349	0.45744	NA
	ENSMUSG00000053226	DAND5	-0.591725	0.0375957	0.45744	NA
	ENSMUSG00000089665	FCOR	-0.457817	0.0377419	0.458077	NA
	ENSMUSG00000022706	MRPL40	-0.269139	0.0377957	0.458259	NA
	ENSMUSG00000039055	EME1	-0.332167	0.0379238	0.459339	NA
	ENSMUSG00000041957	PKP2	-0.393348	0.038052	0.460417	NA
	ENSMUSG00000020697	LIG3	0.30603	0.0383549	0.461322	NA
	ENSMUSG00000028954	NUB1	0.245553	0.0382862	0.461322	NA
	ENSMUSG00000044252	OSBPL1A	-0.343031	0.0383619	0.461322	NA
	ENSMUSG00000047881	RELL1	-0.26344	0.0382226	0.461322	NA
	ENSMUSG00000075269	BEX6	0.409435	0.0382905	0.461322	NA
	ENSMUSG00000097347	GM17275	0.714042	0.0382303	0.461322	NA
	ENSMUSG00000025757	HSPA4L	0.319332	0.0384407	0.461327	NA
	ENSMUSG00000041153	OSGIN2	0.310697	0.0384407	0.461327	NA
	ENSMUSG00000026944	ABCA2	-0.213663	0.0386581	0.463464	NA
	ENSMUSG00000005371	FBXO11	0.249649	0.038823	0.463552	NA
	ENSMUSG00000034312	IQSEC1	0.300184	0.0388062	0.463552	NA
	ENSMUSG00000034424	GCSH	-0.249602	0.0387698	0.463552	NA
	ENSMUSG00000049580	TSKU	0.323769	0.0387659	0.463552	NA
	ENSMUSG00000056054	S100A8	0.362232	0.0391408	0.466873	NA
	ENSMUSG00000015806	QDPR	-0.237788	0.0393113	0.467487	NA
	ENSMUSG00000032741	TPCN1	-0.237054	0.0392889	0.467487	NA
	ENSMUSG00000034361	CPNE2	0.254525	0.0393049	0.467487	NA
	ENSMUSG00000013155	ENKD1	-0.369548	0.0394065	0.468146	NA
	ENSMUSG00000085328	GM17131	0.39382	0.0395591	0.469486	NA
	ENSMUSG00000030763	LCMT1	-0.272609	0.0396037	0.469542	NA
	ENSMUSG00000036636	CLCN7	0.228296	0.0397195	0.470441	NA
	ENSMUSG00000038623	TM6SF1	-0.22286	0.0398165	0.470642	NA
	ENSMUSG00000069662	MARCKS	0.312534	0.0397904	0.470642	NA
	ENSMUSG00000005986	ANKRD13D	-0.358961	0.0400233	0.472612	NA
	ENSMUSG00000027639	SAMHD1	0.229787	0.0401902	0.473633	NA
	ENSMUSG00000028961	PGD	0.210288	0.0401763	0.473633	NA
	ENSMUSG00000022564	GRINA	0.255474	0.0402999	0.47445	NA
	ENSMUSG00000036880	ACAA2	-0.235825	0.0404289	0.475493	NA
	ENSMUSG00000020101	VSIR	-0.225845	0.0407057	0.476291	NA
	ENSMUSG00000021892	SH3BP5	0.361562	0.0406157	0.476291	NA
	ENSMUSG00000025950	IDH1	-0.236448	0.0407578	0.476291	NA
	ENSMUSG00000026455	KLHL12	0.498732	0.0406934	0.476291	NA
	ENSMUSG00000034640	TIPARP	0.247591	0.0407798	0.476291	NA
	ENSMUSG00000035671	ZSWIM4	0.383398	0.0407098	0.476291	NA
	ENSMUSG00000041035	DPCD	-0.268611	0.0406171	0.476291	NA
	ENSMUSG00000037697	DDHD1	0.247349	0.0408322	0.476426	NA
	ENSMUSG00000046006	GAPT	-0.291068	0.0408724	0.476426	NA
	ENSMUSG00000037999	ARAP2	0.351755	0.0409798	0.477206	NA
	ENSMUSG00000021377	DEK	-0.220506	0.0412025	0.478379	NA
	ENSMUSG00000033545	ZNRF1	0.291737	0.0411855	0.478379	NA
	ENSMUSG00000084796	MIR142HG	0.42302	0.0411698	0.478379	NA
	ENSMUSG00000018882	MRPL45	0.269621	0.0412578	0.47855	NA
	ENSMUSG00000076281	GM24270	-0.433266	0.0413589	0.47925	NA
	ENSMUSG00000067235	H2-Q10	0.461812	0.0414065	0.47933	NA
	ENSMUSG00000033458	FAN1	-0.485427	0.0415055	0.480004	NA
	ENSMUSG00000022584	LY6C2	0.631413	0.0415734	0.480318	NA
	ENSMUSG00000001627	IFRD1	0.352831	0.0417082	0.480982	NA
	ENSMUSG00000022442	TTLL1	-0.388899	0.041746	0.480982	NA
	ENSMUSG00000022901	CD86	0.272744	0.0418125	0.480982	NA
	ENSMUSG00000026177	SLC11A1	0.365541	0.0418008	0.480982	NA
	ENSMUSG00000035274	TPBG	0.648071	0.0418352	0.480982	NA
	ENSMUSG00000021403	SERPINB9B	0.333246	0.0420785	0.481317	NA
	ENSMUSG00000032344	CGAS	0.374699	0.0420649	0.481317	NA
	ENSMUSG00000048442	SMIM5	-0.363224	0.0421096	0.481317	NA
	ENSMUSG00000065126	SNORD104	-0.726392	0.0420608	0.481317	NA
	ENSMUSG00000079457	GM7609	0.74485	0.041913	0.481317	NA
	ENSMUSG00000096957	E230013L22RIK	0.612183	0.0420094	0.481317	NA
	ENSMUSG00000038456	DENND2A	-0.254562	0.0425049	0.485363	NA
	ENSMUSG00000029752	ASNS	0.300159	0.0427467	0.485607	NA
	ENSMUSG00000030031	KBTBD8	0.738157	0.0426537	0.485607	NA
	ENSMUSG00000031367	AP1S2	-0.278048	0.0426707	0.485607	NA
	ENSMUSG00000037674	RFX7	-0.280891	0.0425835	0.485607	NA
	ENSMUSG00000071064	ZFP827	0.524889	0.0427366	0.485607	NA
	ENSMUSG00000072109	A530040E14RIK	0.434331	0.0427737	0.485607	NA
	ENSMUSG00000041324	INHBA	0.381946	0.0428606	0.485699	NA
	ENSMUSG00000097636	MIRT1	0.445928	0.0428643	0.485699	NA
	ENSMUSG00000044199	S1PR4	-0.294365	0.042943	0.486124	NA
	ENSMUSG00000024528	SRFBP1	0.316099	0.0432539	0.487344	NA
	ENSMUSG00000042901	AIDA	0.24917	0.0432579	0.487344	NA
	ENSMUSG00000060591	IFITM2	0.219157	0.0431509	0.487344	NA
	ENSMUSG00000063179	PSTK	-0.429756	0.043161	0.487344	NA
	ENSMUSG00000072847	A530017D24RIK	-0.534698	0.0431814	0.487344	NA
	ENSMUSG00000020623	MAP2K6	-0.621978	0.0433658	0.488093	NA
	ENSMUSG00000021665	HEXB	-0.214655	0.0434978	0.489111	NA
	ENSMUSG00000020395	ITK	0.813602	0.0437417	0.489807	NA
	ENSMUSG00000024737	SLC15A3	0.254524	0.0437834	0.489807	NA
	ENSMUSG00000030000	ADD2	0.569488	0.0438093	0.489807	NA
	ENSMUSG00000043445	PGP	-0.239944	0.0437267	0.489807	NA
	ENSMUSG00000044701	IL27	0.686512	0.0436823	0.489807	NA
	ENSMUSG00000063931	PEPD	-0.197466	0.0437379	0.489807	NA
	ENSMUSG00000020359	PHYKPL	0.303596	0.0441432	0.493072	NA
	ENSMUSG00000000791	IL12RB1	0.596262	0.0442839	0.49324	NA
	ENSMUSG00000018983	E2F2	-0.348299	0.0442696	0.49324	NA
	ENSMUSG00000019082	SLC25A22	0.299385	0.0442548	0.49324	NA
	ENSMUSG00000059878	ZFP422	-0.301922	0.0445639	0.495421	NA
	ENSMUSG00000074063	OSGIN1	0.266323	0.0445484	0.495421	NA
	ENSMUSG00000017418	ARL5B	0.297779	0.044697	0.495964	NA
	ENSMUSG00000024640	PSAT1	-0.225541	0.0446839	0.495964	NA
	ENSMUSG00000049285	MBLAC1	-0.313276	0.0448828	0.497556	NA
	ENSMUSG00000035790	CEP19	-0.299708	0.0450302	0.498722	NA
	ENSMUSG00000084372	GM13988	-0.695633	0.0451012	0.499038	NA
	ENSMUSG00000022377	ASAP1	0.190385	0.0452631	0.500086	NA
	ENSMUSG00000091478	GM10039	1.61342	0.0452808	0.500086	NA
	ENSMUSG00000025163	CD7	-0.454814	0.0453488	0.500367	NA
	ENSMUSG00000036940	KDM1A	0.220366	0.0455015	0.501581	NA
	ENSMUSG00000022096	HR	-0.196762	0.0458037	0.504232	NA
	ENSMUSG00000025466	FUOM	-0.367915	0.0458705	0.504232	NA
	ENSMUSG00000060962	DMKN	0.618577	0.0458282	0.504232	NA
	ENSMUSG00000030149	KLRK1	0.408451	0.0460901	0.505702	NA
	ENSMUSG00000070034	SP110	0.304325	0.0460774	0.505702	NA
	ENSMUSG00000030681	MVP	0.236239	0.0463478	0.507844	NA
	ENSMUSG00000054905	STFA3	0.374193	0.0463716	0.507844	NA
	ENSMUSG00000006310	ZBTB32	0.742502	0.0469278	0.50873	NA
	ENSMUSG00000010142	TNFRSF13B	-0.210521	0.0469086	0.50873	NA
	ENSMUSG00000015478	RNF5	-0.244699	0.046834	0.50873	NA
	ENSMUSG00000021950	ANXA8	-0.800661	0.0467198	0.50873	NA
	ENSMUSG00000027540	PTPN1	0.226024	0.046813	0.50873	NA
	ENSMUSG00000027605	ACSS2	0.312841	0.0468965	0.50873	NA
	ENSMUSG00000027669	GNB4	0.241171	0.0467766	0.50873	NA
	ENSMUSG00000037111	SETD7	-0.241932	0.0465954	0.50873	NA
	ENSMUSG00000058254	TSPAN7	0.746918	0.0468516	0.50873	NA
	ENSMUSG00000072946	PTGR2	-0.261289	0.0468458	0.50873	NA
	ENSMUSG00000086061	GM13075	0.55169	0.0469273	0.50873	NA
	ENSMUSG00000039852	RERE	-0.257167	0.0469976	0.509019	NA
	ENSMUSG00000021466	PTCH1	-0.424213	0.0472119	0.5104	NA
	ENSMUSG00000027715	CCNA2	-0.276997	0.0471815	0.5104	NA
	ENSMUSG00000029310	NUDT9	0.240254	0.0472684	0.510542	NA
	ENSMUSG00000038564	IFT172	-0.29723	0.0473205	0.510637	NA
	ENSMUSG00000043099	HIC1	0.351832	0.047375	0.510756	NA
	ENSMUSG00000030872	GGA2	0.238616	0.0474203	0.510777	NA
	ENSMUSG00000049191	RTL5	-0.243543	0.0476627	0.512918	NA
	ENSMUSG00000024925	RNASEH2C	-0.238583	0.0478189	0.51366	NA
	ENSMUSG00000047875	GPR157	0.352321	0.0478135	0.51366	NA
	ENSMUSG00000005057	SH2B2	0.240869	0.0481539	0.516317	NA
	ENSMUSG00000043572	PARS2	-0.390433	0.0481393	0.516317	NA
	ENSMUSG00000026709	DARS2	-0.354657	0.0483543	0.517734	NA
	ENSMUSG00000044894	UQCRQ	-0.193994	0.0483741	0.517734	NA
	ENSMUSG00000036639	NUDT1	-0.307084	0.0484969	0.517842	NA
	ENSMUSG00000037553	ZDHHC18	0.216154	0.0484721	0.517842	NA
	ENSMUSG00000039747	ORAI2	0.281908	0.0485161	0.517842	NA
	ENSMUSG00000035776	CD99L2	-0.325251	0.0485858	0.518117	NA
	ENSMUSG00000021895	ARHGEF3	0.292549	0.0489242	0.519017	NA
	ENSMUSG00000025026	ADD3	-0.261687	0.0488791	0.519017	NA
	ENSMUSG00000026640	PLXNA2	-0.507995	0.0487421	0.519017	NA
	ENSMUSG00000027074	SLC43A3	0.274873	0.0489213	0.519017	NA
	ENSMUSG00000029096	HTRA3	-0.29924	0.0488159	0.519017	NA
	ENSMUSG00000038894	IRS2	0.276984	0.0489606	0.519017	NA
	ENSMUSG00000044156	HEPACAM2	-0.398278	0.0489788	0.519017	NA
	ENSMUSG00000024900	CPT1A	-0.247675	0.0491118	0.519491	NA
	ENSMUSG00000038058	NOD1	0.400497	0.0490944	0.519491	NA
	ENSMUSG00000085279	GM15965	0.62767	0.0491909	0.519861	NA
	ENSMUSG00000004996	MRI1	-0.274355	0.0497037	0.520014	NA
	ENSMUSG00000024661	FTH1	0.242722	0.049443	0.520014	NA
	ENSMUSG00000025381	CNPY2	-0.214967	0.0494078	0.520014	NA
	ENSMUSG00000026074	MAP4K4	0.281863	0.0498489	0.520014	NA
	ENSMUSG00000026353	UBXN4	0.208843	0.049528	0.520014	NA
	ENSMUSG00000027333	SMOX	0.264686	0.0496703	0.520014	NA
	ENSMUSG00000029033	ACAP3	-0.242122	0.0495184	0.520014	NA
	ENSMUSG00000029366	DCK	0.305267	0.0498291	0.520014	NA
	ENSMUSG00000029521	CHEK2	-0.329976	0.0493169	0.520014	NA
	ENSMUSG00000032350	GCLC	0.314218	0.0497905	0.520014	NA
	ENSMUSG00000032397	TIPIN	-0.298167	0.0497304	0.520014	NA
	ENSMUSG00000035373	CCL7	0.262109	0.0497334	0.520014	NA
	ENSMUSG00000037466	TEDC1	-0.329177	0.0492667	0.520014	NA
	ENSMUSG00000052336	CX3CR1	-0.517614	0.0498298	0.520014	NA
	ENSMUSG00000057176	CCDC189	0.458438	0.049868	0.520014	NA
	ENSMUSG00000028081	RPS3A1	-0.266388	0.0499729	0.520647	NA
	ENSMUSG00000027164	TRAF6	0.261322	0.0500765	0.521265	NA
	ENSMUSG00000032826	ANK2	0.730863	0.0502207	0.522304	NA
	ENSMUSG00000021356	IRF4	0.214997	0.0503507	0.522407	NA
	ENSMUSG00000042302	EHBP1	-0.336972	0.0503637	0.522407	NA
	ENSMUSG00000089824	RBM12	0.320703	0.0503083	0.522407	NA
	ENSMUSG00000022867	USP25	0.229944	0.0504816	0.522621	NA
	ENSMUSG00000030774	PAK1	-0.229628	0.0504595	0.522621	NA
	ENSMUSG00000039850	ENDOV	-0.256869	0.0505619	0.522621	NA
	ENSMUSG00000047246	HIST1H2BE	0.375622	0.0505606	0.522621	NA
	ENSMUSG00000038037	SOCS1	0.477132	0.0506171	0.522646	NA
	ENSMUSG00000071561	CSTDC5	0.459175	0.0506532	0.522646	NA
	ENSMUSG00000003346	ABHD17A	-0.249885	0.0509272	0.524554	NA
	ENSMUSG00000020228	HELB	-0.264213	0.0509033	0.524554	NA
	ENSMUSG00000029068	CCNL2	0.221354	0.051044	0.525298	NA
	ENSMUSG00000008668	RPS18	-0.23209	0.0513639	0.526248	NA
	ENSMUSG00000022201	ZFR	0.218296	0.0512469	0.526248	NA
	ENSMUSG00000025742	PRPS2	-0.295435	0.0513265	0.526248	NA
	ENSMUSG00000029602	RASAL1	0.295329	0.0512693	0.526248	NA
	ENSMUSG00000030329	PIANP	-0.278489	0.0514045	0.526248	NA
	ENSMUSG00000037406	HTRA4	0.657362	0.0513272	0.526248	NA
	ENSMUSG00000074476	SPC24	-0.283215	0.0514824	0.526587	NA
	ENSMUSG00000026639	LAMB3	0.540725	0.0519006	0.530405	NA
	ENSMUSG00000090841	MYL6	-0.263011	0.0520152	0.531115	NA
	ENSMUSG00000058997	VWA8	-0.273624	0.0521135	0.531657	NA
	ENSMUSG00000021120	PIGH	-0.485393	0.0521911	0.531672	NA
	ENSMUSG00000026575	NME7	-0.461386	0.0522053	0.531672	NA
	ENSMUSG00000026700	TNFSF4	0.275993	0.0523522	0.532707	NA
	ENSMUSG00000041754	TREM3	0.364436	0.0524244	0.532773	NA
	ENSMUSG00000071714	CSF2RB2	0.20154	0.0524742	0.532773	NA
	ENSMUSG00000073386	9830107B12RIK	0.311538	0.0524945	0.532773	NA
	ENSMUSG00000001158	SNRNP27	0.239606	0.0526525	0.533458	NA
	ENSMUSG00000027959	SASS6	0.463161	0.0526179	0.533458	NA
	ENSMUSG00000059479	B3GNT8	-0.268049	0.0527095	0.533576	NA
	ENSMUSG00000019975	IKBIP	-0.468755	0.0529384	0.533599	NA
	ENSMUSG00000025204	NDUFB8	-0.271362	0.0528791	0.533599	NA
	ENSMUSG00000030541	IDH2	-0.225029	0.0528457	0.533599	NA
	ENSMUSG00000045751	MMS22L	-0.346875	0.0527906	0.533599	NA
	ENSMUSG00000051864	TBC1D22A	-0.200922	0.0528964	0.533599	NA
	ENSMUSG00000006575	RUNDC3A	-0.365941	0.0530989	0.533846	NA
	ENSMUSG00000017146	BRCA1	-0.352945	0.0530095	0.533846	NA
	ENSMUSG00000021253	TGFB3	0.287621	0.0530883	0.533846	NA
	ENSMUSG00000022677	FOPNL	0.319081	0.0533534	0.535773	NA
	ENSMUSG00000027322	SIGLEC1	0.376877	0.0533817	0.535773	NA
	ENSMUSG00000022205	SUB1	0.242673	0.053618	0.537502	NA
	ENSMUSG00000034163	ZFC3H1	0.246249	0.0536452	0.537502	NA
	ENSMUSG00000035443	THYN1	-0.33976	0.0537307	0.537901	NA
	ENSMUSG00000029722	AGFG2	-0.213441	0.053992	0.540058	NA
	ENSMUSG00000027613	EIF6	0.204495	0.0540675	0.540354	NA
	ENSMUSG00000024785	RCL1	0.279082	0.0543578	0.542117	NA
	ENSMUSG00000024866	ACY3	-0.624313	0.0543592	0.542117	NA
	ENSMUSG00000047067	DUSP28	-0.353854	0.0543821	0.542117	NA
	ENSMUSG00000043183	SIMC1	0.33923	0.054607	0.543899	NA
	ENSMUSG00000000247	LHX2	0.636834	0.0556646	0.543971	NA
	ENSMUSG00000005951	SHPK	0.299974	0.0558388	0.543971	NA
	ENSMUSG00000020806	RHBDF2	0.251323	0.0557968	0.543971	NA
	ENSMUSG00000022100	XPO7	-0.225672	0.055455	0.543971	NA
	ENSMUSG00000022528	HES1	0.763162	0.0551633	0.543971	NA
	ENSMUSG00000022553	MAF1	-0.20177	0.055255	0.543971	NA
	ENSMUSG00000024959	BAD	-0.200362	0.0552201	0.543971	NA
	ENSMUSG00000026421	CSRP1	-0.236142	0.0557909	0.543971	NA
	ENSMUSG00000027200	SEMA6D	0.29061	0.0558618	0.543971	NA
	ENSMUSG00000028437	UBAP1	0.236793	0.0557317	0.543971	NA
	ENSMUSG00000028555	TTC39A	0.509879	0.0549365	0.543971	NA
	ENSMUSG00000029822	OSBPL3	0.299601	0.0555515	0.543971	NA
	ENSMUSG00000030509	ASB7	-0.344603	0.0547753	0.543971	NA
	ENSMUSG00000030532	HDDC3	-0.289607	0.05539	0.543971	NA
	ENSMUSG00000033170	CARD10	-0.457816	0.0554033	0.543971	NA
	ENSMUSG00000034947	TMEM106A	0.221167	0.0550783	0.543971	NA
	ENSMUSG00000039220	PPP1R10	0.217597	0.0557981	0.543971	NA
	ENSMUSG00000040225	PRRC2C	0.205205	0.0552517	0.543971	NA
	ENSMUSG00000044098	RSBN1	-0.388273	0.055266	0.543971	NA
	ENSMUSG00000051343	RAB11FIP5	-0.214272	0.0558181	0.543971	NA
	ENSMUSG00000055491	PPRC1	0.204576	0.0556933	0.543971	NA
	ENSMUSG00000056153	SOCS6	-0.228774	0.0554775	0.543971	NA
	ENSMUSG00000056919	CEP162	-0.363087	0.0547701	0.543971	NA
	ENSMUSG00000063450	SYNE2	0.329507	0.0548156	0.543971	NA
	ENSMUSG00000068036	AFDN	-0.233119	0.0547976	0.543971	NA
	ENSMUSG00000073274	GM14636	0.47329	0.055194	0.543971	NA
	ENSMUSG00000074749	KIZ	-0.380591	0.0549129	0.543971	NA
	ENSMUSG00000000171	SDHD	-0.187971	0.0561943	0.546757	NA
	ENSMUSG00000040722	SCAMP5	-0.310752	0.0562464	0.546812	NA
	ENSMUSG00000075704	TXNRD2	-0.273646	0.0563017	0.546898	NA
	ENSMUSG00000024402	LTA	0.673373	0.0564973	0.548345	NA
	ENSMUSG00000019689	FMC1	-0.289187	0.0566466	0.549341	NA
	ENSMUSG00000024158	HAGH	-0.233502	0.0567891	0.549817	NA
	ENSMUSG00000047747	RNF150	-0.368344	0.0567613	0.549817	NA
	ENSMUSG00000024423	IMPACT	0.259666	0.0569815	0.551227	NA
	ENSMUSG00000028443	NUDT2	-0.28157	0.0570653	0.551585	NA
	ENSMUSG00000026835	FCNB	0.425265	0.0574233	0.553509	NA
	ENSMUSG00000047777	PHF13	0.274259	0.0573757	0.553509	NA
	ENSMUSG00000048142	NAT8L	-0.522672	0.0573628	0.553509	NA
	ENSMUSG00000062590	ARMC9	-0.306308	0.0574525	0.553509	NA
	ENSMUSG00000028312	SMC2	-0.266404	0.0575157	0.553665	NA
	ENSMUSG00000022354	NDUFB9	-0.214508	0.057584	0.553869	NA
	ENSMUSG00000021361	TMEM14C	-0.20427	0.0577192	0.554232	NA
	ENSMUSG00000022090	PDLIM2	-0.228415	0.0578003	0.554232	NA
	ENSMUSG00000028933	XRCC2	-0.487751	0.05781	0.554232	NA
	ENSMUSG00000061167	RPL15-PS3	-0.263554	0.057794	0.554232	NA
	ENSMUSG00000026489	COQ8A	-0.334275	0.0579022	0.554664	NA
	ENSMUSG00000011256	ADAM19	0.278335	0.058038	0.555062	NA
	ENSMUSG00000024736	TMEM132A	0.223714	0.0580214	0.555062	NA
	ENSMUSG00000033186	MZT1	-0.268269	0.0581471	0.555654	NA
	ENSMUSG00000006289	OSGEP	-0.203965	0.0583796	0.556972	NA
	ENSMUSG00000024787	SNX15	-0.212622	0.0583538	0.556972	NA
	ENSMUSG00000097640	GM20033	0.637769	0.0584393	0.55709	NA
	ENSMUSG00000000581	C1D	-0.232439	0.0585414	0.557115	NA
	ENSMUSG00000006494	PDK1	-0.34021	0.058607	0.557115	NA
	ENSMUSG00000018169	MFNG	-0.255993	0.0586312	0.557115	NA
	ENSMUSG00000024654	ASRGL1	-0.340042	0.0585575	0.557115	NA
	ENSMUSG00000030272	CAMK1	-0.242463	0.0588452	0.558697	NA
	ENSMUSG00000022863	BTG3	0.391672	0.0589307	0.558737	NA
	ENSMUSG00000035202	LARS2	-0.339169	0.0589443	0.558737	NA
	ENSMUSG00000026628	ATF3	0.272969	0.0591954	0.559069	NA
	ENSMUSG00000032508	MYD88	0.215019	0.059044	0.559069	NA
	ENSMUSG00000046139	PATL1	0.241609	0.059181	0.559069	NA
	ENSMUSG00000058756	THRA	-0.313842	0.059202	0.559069	NA
	ENSMUSG00000095595	FAM177A	0.318265	0.0592168	0.559069	NA
	ENSMUSG00000035891	CERK	-0.213951	0.0592756	0.559176	NA
	ENSMUSG00000021965	SKA3	-0.406212	0.0593853	0.559762	NA
	ENSMUSG00000056501	CEBPB	0.365633	0.0594902	0.560302	NA
	ENSMUSG00000010607	PIGYL	-0.267447	0.0597134	0.561732	NA
	ENSMUSG00000017631	ABR	0.199144	0.0597374	0.561732	NA
	ENSMUSG00000004221	IKBKG	0.242274	0.0597872	0.561751	NA
	ENSMUSG00000012483	RPA3	-0.287798	0.060074	0.561756	NA
	ENSMUSG00000027298	TYRO3	-0.256257	0.0599905	0.561756	NA
	ENSMUSG00000027832	PTX3	0.227414	0.0599609	0.561756	NA
	ENSMUSG00000028461	CCDC107	-0.235883	0.0600337	0.561756	NA
	ENSMUSG00000035314	GDPD5	-0.283812	0.0599839	0.561756	NA
	ENSMUSG00000087141	PLCXD2	0.423849	0.0599899	0.561756	NA
	ENSMUSG00000074497	A430078G23RIK	-0.430948	0.0603456	0.563848	NA
	ENSMUSG00000001741	IL16	-0.311567	0.0606536	0.563911	NA
	ENSMUSG00000005686	AMPD3	0.282353	0.0607012	0.563911	NA
	ENSMUSG00000024194	CUTA	-0.197715	0.060581	0.563911	NA
	ENSMUSG00000026080	CHST10	0.295584	0.0608272	0.563911	NA
	ENSMUSG00000026807	AK8	-0.331212	0.0605246	0.563911	NA
	ENSMUSG00000030956	FAM53B	-0.270311	0.0606466	0.563911	NA
	ENSMUSG00000043542	ZC2HC1A	0.484028	0.060777	0.563911	NA
	ENSMUSG00000049932	H2AFX	-0.20804	0.0608313	0.563911	NA
	ENSMUSG00000051671	COA6	-0.271196	0.060674	0.563911	NA
	ENSMUSG00000062593	GM49339	0.191448	0.0606454	0.563911	NA
	ENSMUSG00000003546	KLC4	-0.2008	0.0610593	0.564619	NA
	ENSMUSG00000021608	LPCAT1	-0.252818	0.0610996	0.564619	NA
	ENSMUSG00000022272	MYO10	0.250779	0.0610805	0.564619	NA
	ENSMUSG00000070942	IL1RL2	-0.268267	0.0610877	0.564619	NA
	ENSMUSG00000027843	PTPN22	-0.248104	0.061202	0.565123	NA
	ENSMUSG00000040331	NSMCE4A	-0.209989	0.0613182	0.565311	NA
	ENSMUSG00000059901	ADAMTS14	0.683931	0.0613184	0.565311	NA
	ENSMUSG00000039081	ZFP503	0.345744	0.061483	0.566384	NA
	ENSMUSG00000028268	GBP3	0.220409	0.0617936	0.568356	NA
	ENSMUSG00000074862	BC025920	0.663091	0.0617841	0.568356	NA
	ENSMUSG00000001630	STK38L	0.290178	0.0618719	0.568486	NA
	ENSMUSG00000027318	ADAM33	0.630517	0.0620817	0.568486	NA
	ENSMUSG00000027670	OCSTAMP	-0.255023	0.0621316	0.568486	NA
	ENSMUSG00000027932	SLC27A3	-0.317592	0.0621719	0.568486	NA
	ENSMUSG00000035392	DENND1A	-0.224426	0.0620565	0.568486	NA
	ENSMUSG00000075595	ZFP652	-0.242962	0.062194	0.568486	NA
	ENSMUSG00000085126	GM12589	0.499203	0.0620737	0.568486	NA
	ENSMUSG00000098912	1500004A13RIK	0.656038	0.0621931	0.568486	NA
	ENSMUSG00000022000	ZC3H13	0.218872	0.0623359	0.569341	NA
	ENSMUSG00000027952	PMVK	0.25468	0.0624465	0.569564	NA
	ENSMUSG00000081739	MDM4-PS	0.330174	0.0624571	0.569564	NA
	ENSMUSG00000015852	FCRLS	-0.240868	0.0625604	0.569751	NA
	ENSMUSG00000036879	PHKB	-0.264221	0.0625743	0.569751	NA
	ENSMUSG00000041471	SHLD2	-0.435109	0.0629078	0.572344	NA
	ENSMUSG00000017664	SLC35C2	-0.192695	0.0632871	0.572841	NA
	ENSMUSG00000020423	BTG2	0.193086	0.0634004	0.572841	NA
	ENSMUSG00000020656	GRHL1	0.429785	0.0633685	0.572841	NA
	ENSMUSG00000022026	OLFM4	0.478732	0.0630668	0.572841	NA
	ENSMUSG00000026181	PPM1F	-0.234844	0.0632989	0.572841	NA
	ENSMUSG00000033644	PIWIL2	0.265262	0.0633656	0.572841	NA
	ENSMUSG00000039187	FANCI	-0.500337	0.0633363	0.572841	NA
	ENSMUSG00000054619	METTL7A1	-0.256562	0.0631218	0.572841	NA
	ENSMUSG00000095028	SIRPB1B	-0.599507	0.0631329	0.572841	NA
	ENSMUSG00000030748	IL4RA	0.242334	0.0634866	0.573181	NA
	ENSMUSG00000092564	BC051226	0.31414	0.0635497	0.573311	NA
	ENSMUSG00000024118	TEDC2	0.353488	0.0639371	0.575362	NA
	ENSMUSG00000033295	PTPRF	0.300558	0.0639071	0.575362	NA
	ENSMUSG00000035595	1600002K03RIK	-0.254156	0.0640199	0.575362	NA
	ENSMUSG00000059022	KCP	0.279841	0.0640214	0.575362	NA
	ENSMUSG00000084111	GM15710	-1.51955	0.0639836	0.575362	NA
	ENSMUSG00000057143	TRIM12C	0.269379	0.0641179	0.575661	NA
	ENSMUSG00000067889	SPTBN2	0.552648	0.0641524	0.575661	NA
	ENSMUSG00000042647	ACAD12	-0.304059	0.0643257	0.576776	NA
	ENSMUSG00000034226	RHOV	0.454548	0.0644944	0.57697	NA
	ENSMUSG00000050379	SEPT6	-0.253699	0.0644313	0.57697	NA
	ENSMUSG00000078566	BNIP3	0.290741	0.0644882	0.57697	NA
	ENSMUSG00000024327	SLC39A7	-0.412594	0.0645581	0.576993	NA
	ENSMUSG00000034957	CEBPA	-0.190863	0.064595	0.576993	NA
	ENSMUSG00000033009	OGFOD1	-0.251101	0.0647292	0.577753	NA
	ENSMUSG00000030587	2200002D01RIK	0.331519	0.0647895	0.577854	NA
	ENSMUSG00000085894	GM15832	0.428308	0.0649475	0.578824	NA
	ENSMUSG00000002228	PPM1J	0.252779	0.0651983	0.579123	NA
	ENSMUSG00000003847	NFAT5	0.317439	0.0651554	0.579123	NA
	ENSMUSG00000004530	CORO1C	-0.17773	0.0652508	0.579123	NA
	ENSMUSG00000034154	INO80	0.206924	0.0652762	0.579123	NA
	ENSMUSG00000034522	ZFP395	-0.337212	0.0652733	0.579123	NA
	ENSMUSG00000040466	BLVRB	0.314312	0.0652343	0.579123	NA
	ENSMUSG00000057530	ECE1	0.201225	0.0653481	0.579325	NA
	ENSMUSG00000065590	MIR212	0.653418	0.06541	0.579437	NA
	ENSMUSG00000011884	GLTP	-0.175621	0.0655253	0.580022	NA
	ENSMUSG00000049719	PRSS46	0.667911	0.0657796	0.581797	NA
	ENSMUSG00000057234	METTL15	-0.603334	0.0658246	0.581797	NA
	ENSMUSG00000093760	ENSMUSG00000093760	0.381279	0.0658788	0.581839	NA
	ENSMUSG00000025492	IFITM3	0.211554	0.0660725	0.58224	NA
	ENSMUSG00000041440	GK5	-0.548483	0.0660554	0.58224	NA
	ENSMUSG00000042992	BORCS5	-0.247188	0.0660624	0.58224	NA
	ENSMUSG00000029287	TGFBR3	-0.399172	0.0664202	0.58425	NA
	ENSMUSG00000030269	MTMR14	0.184444	0.0664496	0.58425	NA
	ENSMUSG00000066152	SLC31A2	0.225482	0.0663777	0.58425	NA
	ENSMUSG00000042625	SAFB2	0.202692	0.0665051	0.584302	NA
	ENSMUSG00000026360	RGS2	-0.200711	0.0666731	0.585341	NA
	ENSMUSG00000005447	PAFAH1B3	-0.267387	0.0667582	0.585497	NA
	ENSMUSG00000054237	FRA10AC1	-0.359779	0.0667904	0.585497	NA
	ENSMUSG00000020635	FKBP1B	-0.281915	0.0668804	0.58585	NA
	ENSMUSG00000053004	HRH1	-0.268968	0.0669805	0.586291	NA
	ENSMUSG00000030695	ALDOA	0.171259	0.0670749	0.586681	NA
	ENSMUSG00000027961	LRRC39	-0.468265	0.0675456	0.586874	NA
	ENSMUSG00000028339	COL15A1	0.350247	0.0674236	0.586874	NA
	ENSMUSG00000032470	MRAS	-0.242828	0.0672846	0.586874	NA
	ENSMUSG00000035441	MYO1D	0.218584	0.0675136	0.586874	NA
	ENSMUSG00000038181	CHPF2	0.208499	0.0673992	0.586874	NA
	ENSMUSG00000038866	ZCCHC2	0.282368	0.0674642	0.586874	NA
	ENSMUSG00000041417	PIK3R1	0.308873	0.0671564	0.586874	NA
	ENSMUSG00000051457	SPN	-0.231436	0.0675445	0.586874	NA
	ENSMUSG00000053559	SMAGP	-0.425039	0.0672868	0.586874	NA
	ENSMUSG00000022041	CHRNA2	0.516769	0.0676133	0.587029	NA
	ENSMUSG00000044788	FADS6	-0.44699	0.0679073	0.588713	NA
	ENSMUSG00000046962	ZBTB21	0.263732	0.0678944	0.588713	NA
	ENSMUSG00000060470	ADGRG3	0.324851	0.0679577	0.588717	NA
	ENSMUSG00000031762	MT2	0.22363	0.0681072	0.589578	NA
	ENSMUSG00000030032	WDR54	-0.445565	0.0681573	0.589578	NA
	ENSMUSG00000011832	EVI5L	-0.251883	0.068374	0.58972	NA
	ENSMUSG00000045636	MTUS1	-0.255654	0.068362	0.58972	NA
	ENSMUSG00000062232	RAPGEF2	0.24658	0.0683684	0.58972	NA
	ENSMUSG00000075254	HEG1	-0.236861	0.0682456	0.58972	NA
	ENSMUSG00000038884	A230050P20RIK	0.447896	0.0686572	0.590718	NA
	ENSMUSG00000046668	CXXC5	-0.286064	0.068574	0.590718	NA
	ENSMUSG00000060063	ALOX5AP	-0.197067	0.0686904	0.590718	NA
	ENSMUSG00000062743	ZFP677	-0.565269	0.0686658	0.590718	NA
	ENSMUSG00000020092	PALD1	-0.213155	0.0687474	0.590776	NA
	ENSMUSG00000005043	SGSH	-0.304755	0.0688023	0.590816	NA
	ENSMUSG00000004610	ETFB	-0.170769	0.0688846	0.591092	NA
	ENSMUSG00000021451	SEMA4D	0.265193	0.0689704	0.591292	NA
	ENSMUSG00000047412	ZBTB44	0.253207	0.0690084	0.591292	NA
	ENSMUSG00000000562	ADORA3	-0.266798	0.0691957	0.591684	NA
	ENSMUSG00000004798	ULK2	-0.221699	0.069146	0.591684	NA
	ENSMUSG00000045322	TLR9	0.259679	0.0692049	0.591684	NA
	ENSMUSG00000069633	PEX11G	-0.298801	0.0692624	0.591746	NA
	ENSMUSG00000029614	RPL6	-0.193329	0.0693702	0.592237	NA
	ENSMUSG00000020492	SKA2	-0.416411	0.0696325	0.592872	NA
	ENSMUSG00000021196	PFKP	0.168906	0.0698026	0.592872	NA
	ENSMUSG00000031851	NTPCR	-0.220912	0.0698978	0.592872	NA
	ENSMUSG00000031988	VPS26B	-0.189226	0.0698667	0.592872	NA
	ENSMUSG00000045205	DPY19L4	-0.317849	0.0698836	0.592872	NA
	ENSMUSG00000049130	C5AR1	0.203116	0.0695668	0.592872	NA
	ENSMUSG00000051212	GPR183	0.216517	0.0696697	0.592872	NA
	ENSMUSG00000063652	SLC22A21	0.399792	0.0697916	0.592872	NA
	ENSMUSG00000066440	ZFYVE26	0.210101	0.0696147	0.592872	NA
	ENSMUSG00000055447	CD47	0.185196	0.0699576	0.592952	NA
	ENSMUSG00000054693	ADAM10	-0.208887	0.0701309	0.593994	NA
	ENSMUSG00000034248	SLC25A37	0.378377	0.0701955	0.594113	NA
	ENSMUSG00000057738	SPTAN1	0.168627	0.0704098	0.594645	NA
	ENSMUSG00000062515	FABP4	-0.473307	0.0703766	0.594645	NA
	ENSMUSG00000079317	TRAPPC2	-0.385035	0.0703929	0.594645	NA
	ENSMUSG00000020671	RAB10	0.244175	0.0705169	0.595122	NA
	ENSMUSG00000020525	PPM1D	-0.279176	0.0705994	0.595392	NA
	ENSMUSG00000020415	PTTG1	0.272315	0.0714973	0.596132	NA
	ENSMUSG00000021668	POLK	-0.329777	0.0711007	0.596132	NA
	ENSMUSG00000021670	HMGCR	0.189758	0.0713971	0.596132	NA
	ENSMUSG00000026004	KANSL1L	-0.573413	0.0714192	0.596132	NA
	ENSMUSG00000029535	TRIAP1	-0.224406	0.0708801	0.596132	NA
	ENSMUSG00000030064	FRMD4B	-0.309281	0.0714362	0.596132	NA
	ENSMUSG00000031897	PSMB10	0.225341	0.0707901	0.596132	NA
	ENSMUSG00000038224	SERPINF2	0.539705	0.0711422	0.596132	NA
	ENSMUSG00000044881	COA4	-0.242879	0.0710828	0.596132	NA
	ENSMUSG00000048832	VPS37C	0.224512	0.0708006	0.596132	NA
	ENSMUSG00000052861	DNAH6	0.471151	0.0710761	0.596132	NA
	ENSMUSG00000058290	ESPL1	-0.255409	0.0714664	0.596132	NA
	ENSMUSG00000062309	RPP25	-0.483352	0.0712853	0.596132	NA
	ENSMUSG00000063564	COL23A1	0.409998	0.0711393	0.596132	NA
	ENSMUSG00000068105	TNFRSF13C	0.422317	0.0711955	0.596132	NA
	ENSMUSG00000082691	DYNLT1-PS1	-0.359291	0.0713988	0.596132	NA
	ENSMUSG00000026773	PFKFB3	0.226577	0.071932	0.596696	NA
	ENSMUSG00000027597	AHCY	-0.195403	0.0719779	0.596696	NA
	ENSMUSG00000027782	KPNA4	0.221982	0.0717733	0.596696	NA
	ENSMUSG00000038059	SMIM3	0.187803	0.0719691	0.596696	NA
	ENSMUSG00000039686	ZER1	-0.231686	0.0717778	0.596696	NA
	ENSMUSG00000041483	ZFP281	0.317223	0.0720067	0.596696	NA
	ENSMUSG00000054115	SKP2	-0.348476	0.071967	0.596696	NA
	ENSMUSG00000078429	CTDSP2	-0.190354	0.0720211	0.596696	NA
	ENSMUSG00000079020	SLC45A4	-0.200529	0.0719396	0.596696	NA
	ENSMUSG00000045382	CXCR4	0.2055	0.0722772	0.598397	NA
	ENSMUSG00000018167	STARD3	0.199384	0.0724997	0.598975	NA
	ENSMUSG00000039759	THAP3	-0.252995	0.0724292	0.598975	NA
	ENSMUSG00000097075	CDIPTOS	0.494198	0.072479	0.598975	NA
	ENSMUSG00000049950	RPP38	0.377444	0.0725908	0.599307	NA
	ENSMUSG00000039254	POMT1	0.248419	0.0727057	0.599835	NA
	ENSMUSG00000021311	MTR	-0.261534	0.0727833	0.600055	NA
	ENSMUSG00000020115	TBK1	0.231837	0.0731948	0.602182	NA
	ENSMUSG00000029322	PLAC8	0.530151	0.0731495	0.602182	NA
	ENSMUSG00000062081	GM6055	-0.439842	0.0731224	0.602182	NA
	ENSMUSG00000043587	PXYLP1	-0.378463	0.073425	0.603654	NA
	ENSMUSG00000071379	HPCAL1	-0.191638	0.0735484	0.604247	NA
	ENSMUSG00000000441	RAF1	0.189019	0.0739331	0.604297	NA
	ENSMUSG00000017774	MYO1C	0.192565	0.0737765	0.604297	NA
	ENSMUSG00000026986	HNMT	-0.406718	0.0738684	0.604297	NA
	ENSMUSG00000027452	ACSS1	-0.269394	0.0737236	0.604297	NA
	ENSMUSG00000030474	SIGLECE	0.261364	0.0738159	0.604297	NA
	ENSMUSG00000032652	CREBL2	0.262955	0.073837	0.604297	NA
	ENSMUSG00000047379	B4GAT1	-0.244317	0.073945	0.604297	NA
	ENSMUSG00000052139	BABAM2	0.255559	0.0740165	0.604297	NA
	ENSMUSG00000056429	TGOLN1	0.247162	0.0739904	0.604297	NA
	ENSMUSG00000025408	DDIT3	0.218496	0.0741575	0.605029	NA
	ENSMUSG00000008540	MGST1	-0.201866	0.0743356	0.606062	NA
	ENSMUSG00000006307	KMT2B	0.181393	0.0744411	0.606502	NA
	ENSMUSG00000032579	HEMK1	0.271273	0.0749488	0.609373	NA
	ENSMUSG00000040522	TLR8	-0.307337	0.0749022	0.609373	NA
	ENSMUSG00000041220	ELOVL6	-0.342193	0.074917	0.609373	NA
	ENSMUSG00000002147	STAT6	0.176965	0.0750152	0.609424	NA
	ENSMUSG00000035620	RIC8B	-0.3119	0.0751104	0.609424	NA
	ENSMUSG00000041037	IRGQ	0.229541	0.0751088	0.609424	NA
	ENSMUSG00000001119	COL6A1	0.693314	0.0754284	0.611583	NA
	ENSMUSG00000026712	MRC1	-0.247012	0.0756689	0.612268	NA
	ENSMUSG00000076258	GM23935	-0.353995	0.0755875	0.612268	NA
	ENSMUSG00000090626	TEX9	-0.395323	0.0756616	0.612268	NA
	ENSMUSG00000032309	FBXO22	-0.220855	0.0758657	0.613438	NA
	ENSMUSG00000021286	ZFYVE21	-0.298907	0.0760162	0.614228	NA
	ENSMUSG00000064210	ANO6	-0.206857	0.0760677	0.614228	NA
	ENSMUSG00000040359	UFL1	-0.273059	0.0761729	0.614656	NA
	ENSMUSG00000009621	VAV2	-0.193485	0.0764544	0.616083	NA
	ENSMUSG00000021238	ALDH6A1	-0.469429	0.0764283	0.616083	NA
	ENSMUSG00000015950	NCF1	0.221392	0.076723	0.616599	NA
	ENSMUSG00000028295	SMIM8	-0.40972	0.0767802	0.616599	NA
	ENSMUSG00000035198	TUBG1	-0.212644	0.0766144	0.616599	NA
	ENSMUSG00000038943	PRC1	-0.23553	0.0766745	0.616599	NA
	ENSMUSG00000050323	NDUFAF6	-0.358793	0.0767581	0.616599	NA
	ENSMUSG00000078862	GM14326	-0.426676	0.0768809	0.616622	NA
	ENSMUSG00000089940	GM4117	0.332376	0.0768878	0.616622	NA
	ENSMUSG00000005034	PRKACB	-0.202764	0.0774345	0.618478	NA
	ENSMUSG00000021265	SLC25A29	0.428218	0.0772418	0.618478	NA
	ENSMUSG00000026589	SEC16B	-0.610563	0.077411	0.618478	NA
	ENSMUSG00000037151	LRRC20	-0.26675	0.0773121	0.618478	NA
	ENSMUSG00000043858	ENSMUSG00000043858	0.205647	0.0772107	0.618478	NA
	ENSMUSG00000054021	SIRT5	-0.373511	0.0774264	0.618478	NA
	ENSMUSG00000016559	H3F3B	0.199544	0.0775114	0.618672	NA
	ENSMUSG00000032691	NLRP3	0.238109	0.0776596	0.619435	NA
	ENSMUSG00000037933	BICD2	-0.186325	0.0777609	0.619639	NA
	ENSMUSG00000047370	GM7367	-0.330049	0.0777905	0.619639	NA
	ENSMUSG00000028743	AKR7A5	-0.187524	0.0779891	0.619966	NA
	ENSMUSG00000032218	CCNB2	-0.240475	0.0779894	0.619966	NA
	ENSMUSG00000035929	H2-Q4	0.238784	0.07793	0.619966	NA
	ENSMUSG00000030257	SRGAP3	-0.316215	0.0781055	0.620381	NA
	ENSMUSG00000040274	CDK6	0.266381	0.0782163	0.620381	NA
	ENSMUSG00000042406	ATF4	0.208092	0.0782525	0.620381	NA
	ENSMUSG00000056708	IER5	0.275692	0.0781581	0.620381	NA
	ENSMUSG00000020319	WDPCP	-0.576929	0.0783952	0.620911	NA
	ENSMUSG00000026688	MGST3	-0.222348	0.0785555	0.620911	NA
	ENSMUSG00000031495	CD209D	-0.446558	0.0786329	0.620911	NA
	ENSMUSG00000032353	TMED3	-0.205712	0.078618	0.620911	NA
	ENSMUSG00000042834	NREP	-0.43966	0.0786357	0.620911	NA
	ENSMUSG00000060166	ZDHHC8	-0.196526	0.0785938	0.620911	NA
	ENSMUSG00000064023	KLK8	-0.400196	0.078748	0.62138	NA
	ENSMUSG00000020897	AURKB	-0.219558	0.0789334	0.622345	NA
	ENSMUSG00000052593	ADAM17	0.240393	0.0789759	0.622345	NA
	ENSMUSG00000005718	TFAP4	-0.362218	0.0792576	0.623565	NA
	ENSMUSG00000034216	VPS18	0.187861	0.0792897	0.623565	NA
	ENSMUSG00000044763	TRMT10C	-0.257831	0.0792352	0.623565	NA
	ENSMUSG00000023367	TMEM176A	0.23285	0.0793866	0.623911	NA
	ENSMUSG00000026977	MARCH7	0.229953	0.0794549	0.624031	NA
	ENSMUSG00000039206	DAGLB	-0.250441	0.0795711	0.624527	NA
	ENSMUSG00000025103	BTBD1	-0.18284	0.0796662	0.624857	NA
	ENSMUSG00000016495	PLGRKT	0.219059	0.0799125	0.625252	NA
	ENSMUSG00000024665	FADS2	-0.206927	0.0800191	0.625252	NA
	ENSMUSG00000040111	GRAMD1B	0.195734	0.0800228	0.625252	NA
	ENSMUSG00000053192	MLLT11	0.272025	0.0800353	0.625252	NA
	ENSMUSG00000056515	RAB31	-0.182908	0.0799483	0.625252	NA
	ENSMUSG00000071266	ZFP946	-0.546291	0.0799022	0.625252	NA
	ENSMUSG00000042903	FOXO4	-0.234797	0.0801487	0.625723	NA
	ENSMUSG00000066036	UBR4	0.190602	0.0802223	0.625883	NA
	ENSMUSG00000041607	MBP	0.202712	0.080283	0.625941	NA
	ENSMUSG00000024213	NUDT3	-0.180834	0.0804774	0.626627	NA
	ENSMUSG00000064317	GM10146	-0.353088	0.0804609	0.626627	NA
	ENSMUSG00000000149	GNA12	-0.200275	0.0810012	0.627799	NA
	ENSMUSG00000001281	ITGB7	-0.226821	0.0809622	0.627799	NA
	ENSMUSG00000015647	LAMA5	0.270697	0.0808246	0.627799	NA
	ENSMUSG00000024927	RELA	0.208273	0.0808582	0.627799	NA
	ENSMUSG00000031530	DUSP4	0.42257	0.0809407	0.627799	NA
	ENSMUSG00000042476	ABCB4	0.497772	0.0807631	0.627799	NA
	ENSMUSG00000096188	CMTM4	-0.284559	0.0809847	0.627799	NA
	ENSMUSG00000050914	ANKRD37	0.494073	0.081079	0.627989	NA
	ENSMUSG00000078485	PLEKHN1	0.319148	0.0813078	0.629347	NA
	ENSMUSG00000023353	AGAP3	-0.183171	0.0814101	0.629725	NA
	ENSMUSG00000006715	GMNN	-0.247914	0.081478	0.629836	NA
	ENSMUSG00000029082	BST1	0.468875	0.0816257	0.630564	NA
	ENSMUSG00000021884	HACL1	-0.371352	0.0818544	0.63083	NA
	ENSMUSG00000022456	SEPT3	-0.299874	0.081778	0.63083	NA
	ENSMUSG00000030035	WBP1	-0.195871	0.0817947	0.63083	NA
	ENSMUSG00000040929	RFX3	-0.567735	0.0818745	0.63083	NA
	ENSMUSG00000032502	STAC	0.522462	0.0822572	0.633365	NA
	ENSMUSG00000050272	DSCAM	-0.199681	0.0826338	0.635433	NA
	ENSMUSG00000058006	MDN1	0.207003	0.0826147	0.635433	NA
	ENSMUSG00000073705	CENPS	-0.273227	0.0827924	0.636237	NA
	ENSMUSG00000024299	ADAMTS10	-0.213142	0.08296	0.636279	NA
	ENSMUSG00000033032	AFAP1L1	-0.522587	0.082935	0.636279	NA
	ENSMUSG00000039515	PTPA	-0.172989	0.0829054	0.636279	NA
	ENSMUSG00000023015	RACGAP1	-0.214655	0.0830331	0.636425	NA
	ENSMUSG00000033713	FOXN3	-0.412289	0.0830996	0.636521	NA
	ENSMUSG00000022885	ST6GAL1	-0.245033	0.0833738	0.638205	NA
	ENSMUSG00000021506	PITX1	0.590989	0.0835388	0.639053	NA
	ENSMUSG00000020935	DCAKD	-0.225588	0.0836597	0.639169	NA
	ENSMUSG00000045867	CRADD	-0.288542	0.0836626	0.639169	NA
	ENSMUSG00000006611	HFE	-0.268618	0.0842253	0.641802	NA
	ENSMUSG00000031217	EFNB1	-0.392264	0.0841512	0.641802	NA
	ENSMUSG00000032436	CMTM7	-0.195998	0.0841255	0.641802	NA
	ENSMUSG00000034006	PQLC1	-0.187192	0.0841768	0.641802	NA
	ENSMUSG00000049676	CATSPERG1	0.504038	0.0843283	0.642171	NA
	ENSMUSG00000031930	WWP2	0.169716	0.08446	0.642758	NA
	ENSMUSG00000007458	M6PR	0.227853	0.084538	0.642936	NA
	ENSMUSG00000042423	FBRS	0.201012	0.0847935	0.644464	NA
	ENSMUSG00000017417	PLXDC1	-0.293276	0.0850213	0.645023	NA
	ENSMUSG00000020471	POLD2	-0.23271	0.084924	0.645023	NA
	ENSMUSG00000061981	FLOT2	-0.190047	0.0850315	0.645023	NA
	ENSMUSG00000020634	UBXN2A	0.24879	0.0853105	0.646723	NA
	ENSMUSG00000004936	MAP2K1	0.21126	0.0853781	0.646818	NA
	ENSMUSG00000030433	SBK2	0.52355	0.085482	0.647189	NA
	ENSMUSG00000051149	ADNP	0.565212	0.0857003	0.648425	NA
	ENSMUSG00000032114	SLC37A4	-0.230769	0.0858518	0.649154	NA
	ENSMUSG00000041949	TANGO6	0.321745	0.0859594	0.649551	NA
	ENSMUSG00000015452	AGER	-0.516085	0.0861054	0.649667	NA
	ENSMUSG00000021666	GFM2	0.214353	0.0861403	0.649667	NA
	ENSMUSG00000030094	XPC	-0.236019	0.0860347	0.649667	NA
	ENSMUSG00000022664	SLC35A5	-0.259573	0.0862143	0.649808	NA
	ENSMUSG00000045777	IFITM10	0.478264	0.0865326	0.651373	NA
	ENSMUSG00000055546	TIMD4	0.515807	0.0864911	0.651373	NA
	ENSMUSG00000025971	MAIP1	0.410207	0.0865927	0.65141	NA
	ENSMUSG00000039693	MSANTD3	0.330631	0.0867258	0.651578	NA
	ENSMUSG00000054951	9130008F23RIK	0.503973	0.086684	0.651578	NA
	ENSMUSG00000007080	POLE	0.295895	0.0869153	0.65233	NA
	ENSMUSG00000027698	NCEH1	-0.189397	0.0870476	0.65233	NA
	ENSMUSG00000032593	AMIGO3	0.318302	0.087047	0.65233	NA
	ENSMUSG00000090019	GIMAP1	-0.259094	0.0870195	0.65233	NA
	ENSMUSG00000031355	ARHGAP6	-0.231791	0.0871815	0.652919	NA
	ENSMUSG00000012126	UBXN11	0.277546	0.0872892	0.65331	NA
	ENSMUSG00000027346	GPCPD1	0.237618	0.0876458	0.655561	NA
	ENSMUSG00000064307	LRRC51	-0.390582	0.0877447	0.655885	NA
	ENSMUSG00000028636	PPCS	-0.276521	0.087936	0.656417	NA
	ENSMUSG00000028910	MECR	0.212276	0.0879767	0.656417	NA
	ENSMUSG00000039046	USP6NL	-0.263926	0.0879831	0.656417	NA
	ENSMUSG00000020253	PPM1M	-0.171993	0.0881872	0.657523	NA
	ENSMUSG00000028420	TMEM38B	0.220887	0.0884776	0.658853	NA
	ENSMUSG00000052934	FBXO31	-0.231366	0.0884427	0.658853	NA
	ENSMUSG00000038990	CABLES2	0.234246	0.0885853	0.659238	NA
	ENSMUSG00000023845	LNPEP	0.238288	0.088795	0.660381	NA
	ENSMUSG00000004113	CACNA1B	-0.365548	0.0890692	0.661585	NA
	ENSMUSG00000029570	LFNG	0.219462	0.0890479	0.661585	NA
	ENSMUSG00000000957	MMP14	0.282997	0.089257	0.662144	NA
	ENSMUSG00000058446	ZNRF2	-0.175922	0.0892034	0.662144	NA
	ENSMUSG00000010307	TMEM86A	-0.204168	0.0893215	0.662205	NA
	ENSMUSG00000025925	TERF1	0.291439	0.0894889	0.663029	NA
	ENSMUSG00000019214	CHTF18	-0.256804	0.0895968	0.663411	NA
	ENSMUSG00000003032	KLF4	-0.271032	0.0900665	0.665948	NA
	ENSMUSG00000051703	TMEM198	0.48722	0.0900349	0.665948	NA
	ENSMUSG00000066406	AKAP13	0.201732	0.0901091	0.665948	NA
	ENSMUSG00000000743	CHMP1A	-0.157019	0.0903585	0.667372	NA
	ENSMUSG00000018965	YWHAH	-0.167284	0.0906214	0.667783	NA
	ENSMUSG00000020346	MGAT1	-0.162049	0.0906535	0.667783	NA
	ENSMUSG00000029499	PXMP2	-0.412124	0.0906978	0.667783	NA
	ENSMUSG00000031508	ANKRD10	-0.248573	0.0905322	0.667783	NA
	ENSMUSG00000095440	FIGNL2	0.329696	0.0905288	0.667783	NA
	ENSMUSG00000046031	CALHM6	0.6393	0.0907622	0.667839	NA
	ENSMUSG00000033530	TTC7B	-0.18275	0.0910186	0.669261	NA
	ENSMUSG00000047648	FBXO30	0.254572	0.0910691	0.669261	NA
	ENSMUSG00000000555	ITGA5	0.178614	0.0917275	0.669785	NA
	ENSMUSG00000021710	NLN	-0.204609	0.0912015	0.669785	NA
	ENSMUSG00000021891	METTL6	0.232583	0.0917937	0.669785	NA
	ENSMUSG00000022098	BMP1	0.393707	0.0916588	0.669785	NA
	ENSMUSG00000028059	ARHGEF2	0.17987	0.091328	0.669785	NA
	ENSMUSG00000035064	EEF2K	-0.241982	0.0916272	0.669785	NA
	ENSMUSG00000038068	RNF144B	-0.216073	0.0916742	0.669785	NA
	ENSMUSG00000040860	CROCC	-0.227698	0.0913933	0.669785	NA
	ENSMUSG00000042105	INPP5F	-0.228923	0.0914704	0.669785	NA
	ENSMUSG00000048222	MFAP1B	-0.455824	0.091823	0.669785	NA
	ENSMUSG00000051314	FFAR2	-0.24774	0.0918167	0.669785	NA
	ENSMUSG00000084821	GM15880	0.535269	0.0917325	0.669785	NA
	ENSMUSG00000019066	RAB3D	-0.198634	0.0918949	0.669894	NA
	ENSMUSG00000021009	PTPN21	0.357507	0.0922422	0.671259	NA
	ENSMUSG00000032089	IL10RA	0.185407	0.0922419	0.671259	NA
	ENSMUSG00000037995	IGSF9	0.251164	0.0922531	0.671259	NA
	ENSMUSG00000051113	FAM71E1	0.472336	0.092317	0.671308	NA
	ENSMUSG00000007570	FANCE	-0.194438	0.0924527	0.671352	NA
	ENSMUSG00000027777	SCHIP1	0.285454	0.0924438	0.671352	NA
	ENSMUSG00000036898	ZFP157	0.402136	0.0926559	0.671352	NA
	ENSMUSG00000039117	TAF4	-0.212992	0.0927222	0.671352	NA
	ENSMUSG00000050796	B3GALT6	-0.260275	0.092694	0.671352	NA
	ENSMUSG00000073494	SH2D1B2	-0.514399	0.0925468	0.671352	NA
	ENSMUSG00000091898	TNNC1	-0.546848	0.092709	0.671352	NA
	ENSMUSG00000020017	HAL	-0.210282	0.0935803	0.671372	NA
	ENSMUSG00000020592	SDC1	-0.255447	0.0929937	0.671372	NA
	ENSMUSG00000021079	TIMM9	0.270454	0.0934734	0.671372	NA
	ENSMUSG00000021200	ASB2	0.239482	0.0934637	0.671372	NA
	ENSMUSG00000021245	MLH3	-0.306515	0.0935281	0.671372	NA
	ENSMUSG00000021998	LCP1	0.156559	0.0933983	0.671372	NA
	ENSMUSG00000025147	MOB2	-0.191478	0.0931745	0.671372	NA
	ENSMUSG00000033405	NUDT15	-0.459398	0.0929471	0.671372	NA
	ENSMUSG00000034390	CMIP	0.166115	0.0928595	0.671372	NA
	ENSMUSG00000035783	ACTA2	0.304324	0.0935424	0.671372	NA
	ENSMUSG00000037548	H2-DMB2	-0.194676	0.0932989	0.671372	NA
	ENSMUSG00000041135	RIPK2	0.293416	0.0933161	0.671372	NA
	ENSMUSG00000059851	KMT5C	-0.19941	0.0934707	0.671372	NA
	ENSMUSG00000063787	CHCHD1	-0.226057	0.0931375	0.671372	NA
	ENSMUSG00000094410	GM38394	-0.471582	0.0930733	0.671372	NA
	ENSMUSG00000024660	INCENP	-0.171943	0.093773	0.672345	NA
	ENSMUSG00000020802	UBE2O	0.204661	0.0939498	0.673202	NA
	ENSMUSG00000038618	RASSF7	-0.315076	0.0941043	0.673809	NA
	ENSMUSG00000039316	RFTN1	0.172804	0.094149	0.673809	NA
	ENSMUSG00000049659	AFTPH	0.179918	0.0942262	0.673952	NA
	ENSMUSG00000021830	TXNDC16	-0.233271	0.0945695	0.674672	NA
	ENSMUSG00000035212	LEPROT	-0.166999	0.09456	0.674672	NA
	ENSMUSG00000037608	BCLAF1	-0.180506	0.0946222	0.674672	NA
	ENSMUSG00000040747	CD53	0.180301	0.0945414	0.674672	NA
	ENSMUSG00000045625	PIGZ	-0.477518	0.0946707	0.674672	NA
	ENSMUSG00000048897	ZFP710	-0.181811	0.0945399	0.674672	NA
	ENSMUSG00000059824	DBP	-0.491814	0.0948011	0.675193	NA
	ENSMUSG00000015305	SASH1	-0.297819	0.0949734	0.676002	NA
	ENSMUSG00000042082	ARSB	-0.317182	0.0950296	0.676002	NA
	ENSMUSG00000006191	CDKAL1	-0.309414	0.0956898	0.678324	NA
	ENSMUSG00000008855	HDAC5	-0.195728	0.0957017	0.678324	NA
	ENSMUSG00000020261	SLC36A1	-0.197667	0.0956521	0.678324	NA
	ENSMUSG00000022793	B4GALT4	-0.300441	0.095487	0.678324	NA
	ENSMUSG00000030605	MFGE8	0.172559	0.0955304	0.678324	NA
	ENSMUSG00000055093	GM8430	-0.289525	0.0954671	0.678324	NA
	ENSMUSG00000096433	ZFP994	-0.352341	0.0957707	0.678405	NA
	ENSMUSG00000001403	UBE2C	-0.190508	0.0958879	0.678632	NA
	ENSMUSG00000021876	RNASE4	-0.288768	0.0959181	0.678632	NA
	ENSMUSG00000029815	MALSU1	-0.219999	0.09621	0.67988	NA
	ENSMUSG00000072949	ACOT1	-0.360344	0.096189	0.67988	NA
	ENSMUSG00000022967	IFNAR1	0.177048	0.0966712	0.67998	NA
	ENSMUSG00000026566	MPZL1	-0.335793	0.0963915	0.67998	NA
	ENSMUSG00000037579	KCNH3	0.455658	0.0966826	0.67998	NA
	ENSMUSG00000040396	ABHD13	-0.22724	0.096546	0.67998	NA
	ENSMUSG00000043019	EDEM3	-0.236205	0.0965457	0.67998	NA
	ENSMUSG00000043719	COL6A6	0.427828	0.0965884	0.67998	NA
	ENSMUSG00000048779	P2RY6	-0.189454	0.0966862	0.67998	NA
	ENSMUSG00000087107	AI662270	0.177066	0.0966479	0.67998	NA
	ENSMUSG00000000326	COMT	-0.174642	0.0968396	0.680653	NA
	ENSMUSG00000028261	NDUFAF4	-0.292256	0.0970942	0.682034	NA
	ENSMUSG00000029629	PHF14	-0.23621	0.0973169	0.682784	NA
	ENSMUSG00000039307	HEXDC	0.222355	0.0972781	0.682784	NA
	ENSMUSG00000051351	ZFP46	0.244075	0.0974218	0.683113	NA
	ENSMUSG00000020131	PCSK4	0.6908	0.0975901	0.683479	NA
	ENSMUSG00000074500	ZFP558	0.624059	0.0975758	0.683479	NA
	ENSMUSG00000032698	LMO2	-0.194206	0.0977641	0.68429	NA
	ENSMUSG00000006281	TEP1	-0.177064	0.0978886	0.68457	NA
	ENSMUSG00000040703	CYP2S1	-0.308072	0.0979203	0.68457	NA
	ENSMUSG00000079547	H2-DMB1	-0.176278	0.098024	0.684709	NA
	ENSMUSG00000085795	ZFP703	-0.182901	0.0980565	0.684709	NA
	ENSMUSG00000035944	TTC38	-0.26623	0.0981293	0.684773	NA
	ENSMUSG00000040363	BCOR	0.26818	0.098182	0.684773	NA
	ENSMUSG00000001157	GMCL1	-0.225904	0.0986585	0.684892	NA
	ENSMUSG00000008348	UBC	0.242059	0.0983058	0.684892	NA
	ENSMUSG00000024487	YIPF5	-0.202009	0.0987227	0.684892	NA
	ENSMUSG00000025278	FLNB	0.21596	0.0984678	0.684892	NA
	ENSMUSG00000028076	CD1D1	-0.219878	0.0986037	0.684892	NA
	ENSMUSG00000037339	FAM53A	-0.199295	0.0987177	0.684892	NA
	ENSMUSG00000041268	DMXL2	0.18331	0.0985802	0.684892	NA
	ENSMUSG00000079508	APOO	-0.386398	0.0983737	0.684892	NA
	ENSMUSG00000091337	EID1	-0.250646	0.0983358	0.684892	NA
	ENSMUSG00000035476	TAB3	0.320062	0.098913	0.685405	NA
	ENSMUSG00000099297	ENSMUSG00000099297	0.584127	0.098877	0.685405	NA
	ENSMUSG00000018861	FDXR	-0.227462	0.0990152	0.68571	NA
	ENSMUSG00000022801	LRCH3	0.211665	0.0998371	0.686598	NA
	ENSMUSG00000023495	PCBP4	-0.248143	0.0998361	0.686598	NA
	ENSMUSG00000024782	AK3	-0.207277	0.0996019	0.686598	NA
	ENSMUSG00000025314	PTPRJ	0.178992	0.0998932	0.686598	NA
	ENSMUSG00000028973	ABCB8	-0.17746	0.099757	0.686598	NA
	ENSMUSG00000029536	GATC	-0.249092	0.099681	0.686598	NA
	ENSMUSG00000039067	PSMD7	0.163385	0.0992807	0.686598	NA
	ENSMUSG00000040963	ASGR2	-0.200398	0.0997276	0.686598	NA
	ENSMUSG00000050912	TMEM123	0.189304	0.0999016	0.686598	NA
	ENSMUSG00000059689	ZFP637	-0.235771	0.0996137	0.686598	NA
	ENSMUSG00000061286	EXOSC5	-0.208978	0.0993641	0.686598	NA
	ENSMUSG00000070394	TMEM256	-0.275072	0.0992189	0.686598	NA
	ENSMUSG00000074825	ITPRIPL1	-0.229796	0.0994834	0.686598	NA
	ENSMUSG00000003099	PPP5C	-0.170089	0.100204	0.688244	NA
	ENSMUSG00000040345	ARHGAP9	-0.1763	0.100258	0.688244	NA
	ENSMUSG00000039202	ABHD2	0.178977	0.100342	0.688421	NA
	ENSMUSG00000021127	ZFP36L1	0.30377	0.100919	0.689568	NA
	ENSMUSG00000022902	STFA2	0.345115	0.100853	0.689568	NA
	ENSMUSG00000024750	ZFAND5	0.251551	0.100714	0.689568	NA
	ENSMUSG00000029571	TMEM106B	-0.205986	0.100904	0.689568	NA
	ENSMUSG00000029920	SMARCAD1	-0.239354	0.100673	0.689568	NA
	ENSMUSG00000054708	ANKRD24	0.245711	0.100753	0.689568	NA
	ENSMUSG00000064326	SIVA1	-0.189739	0.100599	0.689568	NA
	ENSMUSG00000020534	SHMT1	0.252619	0.101046	0.689861	NA
	ENSMUSG00000030161	GABARAPL1	0.194806	0.10108	0.689861	NA
	ENSMUSG00000038506	DCUN1D2	-0.209301	0.101375	0.691477	NA
	ENSMUSG00000028019	PDGFC	-0.385568	0.101487	0.69167	NA
	ENSMUSG00000040234	TM7SF3	-0.219204	0.101521	0.69167	NA
	ENSMUSG00000003752	ITPKC	0.231323	0.101662	0.692063	NA
	ENSMUSG00000053470	KDM3A	0.239357	0.101696	0.692063	NA
	ENSMUSG00000026473	GLUL	-0.1957	0.101793	0.692083	NA
	ENSMUSG00000038517	TBKBP1	-0.208088	0.101875	0.692083	NA
	ENSMUSG00000096768	ERDR1	0.313057	0.101839	0.692083	NA
	ENSMUSG00000017697	ADA	-0.353326	0.101985	0.692428	NA
	ENSMUSG00000029161	CGREF1	0.272781	0.102154	0.693173	NA
	ENSMUSG00000002658	GTF2F1	0.160907	0.102789	0.693207	NA
	ENSMUSG00000020220	VPS13D	0.208149	0.102924	0.693207	NA
	ENSMUSG00000022216	PSME1	0.17975	0.102587	0.693207	NA
	ENSMUSG00000028677	RNF220	-0.170224	0.102913	0.693207	NA
	ENSMUSG00000028737	ALDH4A1	-0.230864	0.1025	0.693207	NA
	ENSMUSG00000033439	TRMT13	0.440423	0.102413	0.693207	NA
	ENSMUSG00000034210	EFCAB14	0.219098	0.102237	0.693207	NA
	ENSMUSG00000036078	SIGMAR1	-0.17113	0.102315	0.693207	NA
	ENSMUSG00000036875	DNA2	-0.207311	0.102877	0.693207	NA
	ENSMUSG00000040584	ABCB1A	0.63026	0.102594	0.693207	NA
	ENSMUSG00000041126	H2AFV	-0.199421	0.102449	0.693207	NA
	ENSMUSG00000050860	PHOSPHO1	0.533688	0.10288	0.693207	NA
	ENSMUSG00000062554	GM12751	-0.309701	0.102758	0.693207	NA
	ENSMUSG00000017670	ELMO2	-0.176377	0.103199	0.694263	NA
	ENSMUSG00000026311	ASB1	-0.278526	0.103173	0.694263	NA
	ENSMUSG00000038209	ITLN1	-0.44597	0.103287	0.694457	NA
	ENSMUSG00000000253	GMPR	-0.294195	0.104753	0.695023	NA
	ENSMUSG00000000976	HEATR6	0.185756	0.105474	0.695023	NA
	ENSMUSG00000003882	IL7R	0.167811	0.104191	0.695023	NA
	ENSMUSG00000004568	ARHGEF18	-0.311528	0.104255	0.695023	NA
	ENSMUSG00000005370	MSH6	-0.246737	0.10448	0.695023	NA
	ENSMUSG00000010663	FADS1	-0.182959	0.10529	0.695023	NA
	ENSMUSG00000014767	TBP	0.256256	0.104978	0.695023	NA
	ENSMUSG00000020134	PELI1	0.300082	0.105234	0.695023	NA
	ENSMUSG00000020700	MAP3K3	-0.176184	0.104916	0.695023	NA
	ENSMUSG00000020919	STAT5B	0.181074	0.104641	0.695023	NA
	ENSMUSG00000021754	MAP3K1	0.206188	0.104123	0.695023	NA
	ENSMUSG00000022651	RETNLG	0.306326	0.105784	0.695023	NA
	ENSMUSG00000024298	ZFP871	0.352845	0.105825	0.695023	NA
	ENSMUSG00000025190	GOT1	-0.195729	0.106257	0.695023	NA
	ENSMUSG00000025198	ERLIN1	-0.188683	0.105669	0.695023	NA
	ENSMUSG00000026618	IARS2	-0.171844	0.105219	0.695023	NA
	ENSMUSG00000028645	SLC2A1	0.179789	0.106264	0.695023	NA
	ENSMUSG00000028696	IPP	-0.32099	0.104948	0.695023	NA
	ENSMUSG00000030246	LDHB	-0.292048	0.104096	0.695023	NA
	ENSMUSG00000030591	PSMD8	0.176564	0.104648	0.695023	NA
	ENSMUSG00000030789	ITGAX	0.15475	0.10392	0.695023	NA
	ENSMUSG00000031133	ARHGEF6	-0.20602	0.104745	0.695023	NA
	ENSMUSG00000032300	1700017B05RIK	0.203282	0.104607	0.695023	NA
	ENSMUSG00000032418	ME1	0.330043	0.106043	0.695023	NA
	ENSMUSG00000037071	SCD1	-0.35073	0.106178	0.695023	NA
	ENSMUSG00000038152	5033430I15RIK	0.514309	0.105643	0.695023	NA
	ENSMUSG00000039878	SLC39A5	0.63921	0.103579	0.695023	NA
	ENSMUSG00000039968	RSBN1L	0.222494	0.104813	0.695023	NA
	ENSMUSG00000042035	IGSF3	0.296719	0.105718	0.695023	NA
	ENSMUSG00000042050	WDR60	-0.371163	0.104114	0.695023	NA
	ENSMUSG00000044201	CDC25C	-0.303751	0.104919	0.695023	NA
	ENSMUSG00000045328	CENPE	-0.226581	0.104007	0.695023	NA
	ENSMUSG00000045349	SH2D5	0.388957	0.105647	0.695023	NA
	ENSMUSG00000049232	TIGD2	-0.275156	0.105744	0.695023	NA
	ENSMUSG00000049960	MRPS16	-0.194412	0.103526	0.695023	NA
	ENSMUSG00000050812	ECPAS	0.1798	0.105625	0.695023	NA
	ENSMUSG00000052609	PLEKHG3	-0.195009	0.105467	0.695023	NA
	ENSMUSG00000060376	BCKDHA	-0.19588	0.105969	0.695023	NA
	ENSMUSG00000060802	B2M	0.162868	0.106168	0.695023	NA
	ENSMUSG00000068735	TRP53I11	-0.163814	0.104872	0.695023	NA
	ENSMUSG00000069270	HIST1H2AC	0.56427	0.105752	0.695023	NA
	ENSMUSG00000071454	DTNB	0.260443	0.103654	0.695023	NA
	ENSMUSG00000071867	MRPL27-PS	-0.470057	0.105091	0.695023	NA
	ENSMUSG00000072596	EAR2	-0.250758	0.105972	0.695023	NA
	ENSMUSG00000072640	LYRM9	-0.42255	0.104534	0.695023	NA
	ENSMUSG00000074129	RPL13A	-0.217522	0.103779	0.695023	NA
	ENSMUSG00000078317	F8A	-0.282203	0.106083	0.695023	NA
	ENSMUSG00000079557	MARCH2	-0.176591	0.103512	0.695023	NA
	ENSMUSG00000091705	H2-Q2	0.515104	0.104976	0.695023	NA
	ENSMUSG00000028221	PIP4P2	-0.249175	0.106359	0.695092	NA
	ENSMUSG00000043004	GNG2	-0.194137	0.106392	0.695092	NA
	ENSMUSG00000085399	FOXD2OS	-0.462837	0.106469	0.695208	NA
	ENSMUSG00000062646	GANC	-0.290426	0.106648	0.695991	NA
	ENSMUSG00000026229	PSMD1	0.157391	0.106858	0.696201	NA
	ENSMUSG00000036181	HIST1H1C	-0.154473	0.106834	0.696201	NA
	ENSMUSG00000097048	1600020E01RIK	0.318046	0.106792	0.696201	NA
	ENSMUSG00000026135	ZFP142	0.220825	0.106956	0.696459	NA
	ENSMUSG00000039458	MTMR12	0.200358	0.107095	0.696977	NA
	ENSMUSG00000031214	OPHN1	-0.401834	0.107241	0.697539	NA
	ENSMUSG00000002578	IKZF4	0.347419	0.107505	0.697785	NA
	ENSMUSG00000009575	CBX5	-0.203738	0.107768	0.697785	NA
	ENSMUSG00000023940	SGO1	-0.374062	0.107344	0.697785	NA
	ENSMUSG00000025324	ATP10A	0.240157	0.107695	0.697785	NA
	ENSMUSG00000026696	VAMP4	0.191016	0.107513	0.697785	NA
	ENSMUSG00000032712	RESF1	0.230045	0.107609	0.697785	NA
	ENSMUSG00000035364	ENSMUSG00000035364	0.51998	0.107854	0.697785	NA
	ENSMUSG00000047180	NEURL3	-0.156271	0.107871	0.697785	NA
	ENSMUSG00000049241	HCAR1	-0.431109	0.107687	0.697785	NA
	ENSMUSG00000056820	TSNAX	-0.180438	0.107536	0.697785	NA
	ENSMUSG00000040253	GBP7	0.227506	0.108133	0.699096	NA
	ENSMUSG00000021177	TDP1	-0.244501	0.10838	0.699157	NA
	ENSMUSG00000038215	CEP44	-0.294166	0.108356	0.699157	NA
	ENSMUSG00000040767	SNRNP25	-0.201026	0.108318	0.699157	NA
	ENSMUSG00000048924	CCDC125	-0.26923	0.108236	0.699157	NA
	ENSMUSG00000066632	PGK1-RS7	-0.352661	0.108441	0.699167	NA
	ENSMUSG00000039219	ARID4B	0.229349	0.108573	0.699254	NA
	ENSMUSG00000042249	GRK3	0.223951	0.108554	0.699254	NA
	ENSMUSG00000021990	SPATA13	0.272724	0.109009	0.700218	NA
	ENSMUSG00000022111	UCHL3	-0.231328	0.109021	0.700218	NA
	ENSMUSG00000038167	PLEKHG6	0.489956	0.108795	0.700218	NA
	ENSMUSG00000043085	TMEM82	-0.412469	0.109016	0.700218	NA
	ENSMUSG00000073609	D2HGDH	-0.243559	0.108942	0.700218	NA
	ENSMUSG00000002059	RAB34	0.267679	0.109089	0.700273	NA
	ENSMUSG00000030271	OGG1	-0.246371	0.109279	0.700347	NA
	ENSMUSG00000032412	ATP1B3	0.168375	0.109245	0.700347	NA
	ENSMUSG00000074238	AP1AR	-0.19651	0.109269	0.700347	NA
	ENSMUSG00000028986	KLHL7	-0.309968	0.109618	0.701379	NA
	ENSMUSG00000029098	ACOX3	-0.164047	0.109608	0.701379	NA
	ENSMUSG00000035021	BAZ1A	0.185368	0.109501	0.701379	NA
	ENSMUSG00000030861	ACADSB	-0.231897	0.109829	0.701966	NA
	ENSMUSG00000031431	TSC22D3	-0.184591	0.109825	0.701966	NA
	ENSMUSG00000028030	TBCK	-0.358561	0.110102	0.702039	NA
	ENSMUSG00000031659	ADCY7	-0.173761	0.10994	0.702039	NA
	ENSMUSG00000033773	RPAP2	-0.313399	0.11007	0.702039	NA
	ENSMUSG00000038014	FAM120A	-0.160565	0.110171	0.702039	NA
	ENSMUSG00000046546	FAM43A	-0.164433	0.110199	0.702039	NA
	ENSMUSG00000055835	ZFP1	0.311743	0.110137	0.702039	NA
	ENSMUSG00000020876	SNX11	0.176138	0.110365	0.702414	NA
	ENSMUSG00000058454	DHCR7	-0.223855	0.110436	0.702414	NA
	ENSMUSG00000090035	GALNT4	-0.248594	0.110382	0.702414	NA
	ENSMUSG00000032377	PLSCR4	-0.426966	0.11057	0.702881	NA
	ENSMUSG00000000958	SLC7A7	-0.194055	0.110999	0.703314	NA
	ENSMUSG00000010097	NXF1	0.174312	0.111116	0.703314	NA
	ENSMUSG00000017390	ALDOC	-0.199673	0.111071	0.703314	NA
	ENSMUSG00000020743	MIF4GD	0.216588	0.111039	0.703314	NA
	ENSMUSG00000026770	IL2RA	0.211806	0.110905	0.703314	NA
	ENSMUSG00000028613	LRP8	0.252968	0.111069	0.703314	NA
	ENSMUSG00000042015	WDR41	-0.19579	0.110726	0.703314	NA
	ENSMUSG00000047669	MSL3L2	0.420345	0.110858	0.703314	NA
	ENSMUSG00000043059	ZFP513	0.186212	0.11132	0.704231	NA
	ENSMUSG00000031668	EIF2AK3	-0.202747	0.111609	0.705301	NA
	ENSMUSG00000083061	GM12191	-0.373181	0.111556	0.705301	NA
	ENSMUSG00000097415	AU020206	-0.251245	0.111812	0.706203	NA
	ENSMUSG00000006215	ZBTB17	0.201123	0.112513	0.706925	NA
	ENSMUSG00000020399	HAVCR2	0.316133	0.112296	0.706925	NA
	ENSMUSG00000021178	PSMC1	0.163811	0.112175	0.706925	NA
	ENSMUSG00000029552	TES	0.164324	0.112474	0.706925	NA
	ENSMUSG00000048731	GGNBP1	0.43076	0.112025	0.706925	NA
	ENSMUSG00000070544	TOP1	0.203293	0.112304	0.706925	NA
	ENSMUSG00000085396	FIRRE	0.302561	0.112421	0.706925	NA
	ENSMUSG00000086894	GM15708	0.536439	0.112527	0.706925	NA
	ENSMUSG00000088609	GM24187	-0.329124	0.112421	0.706925	NA
	ENSMUSG00000096334	ENSMUSG00000096334	-0.24855	0.112067	0.706925	NA
	ENSMUSG00000096140	ANKRD66	0.305166	0.112628	0.707181	NA
	ENSMUSG00000002769	GNMT	0.490017	0.11291	0.708196	NA
	ENSMUSG00000049940	PGRMC2	-0.179242	0.112852	0.708196	NA
	ENSMUSG00000026069	IL1RL1	-0.196077	0.113021	0.708519	NA
	ENSMUSG00000040247	TBC1D10C	-0.232456	0.113363	0.709527	NA
	ENSMUSG00000041773	ENC1	-0.212414	0.113296	0.709527	NA
	ENSMUSG00000045455	GM9797	-0.500367	0.113353	0.709527	NA
	ENSMUSG00000020153	NDUFS7	-0.167813	0.113644	0.71002	NA
	ENSMUSG00000022802	LMLN	-0.358606	0.113507	0.71002	NA
	ENSMUSG00000034685	FAM171A2	-0.592839	0.113683	0.71002	NA
	ENSMUSG00000040441	SLC26A10	0.399876	0.113587	0.71002	NA
	ENSMUSG00000019923	ZWINT	0.179228	0.113877	0.710278	NA
	ENSMUSG00000027281	SLX4IP	0.322853	0.113929	0.710278	NA
	ENSMUSG00000053656	ENSMUSG00000053656	0.477086	0.113965	0.710278	NA
	ENSMUSG00000070284	GMPPB	0.192715	0.113811	0.710278	NA
	ENSMUSG00000035133	ARHGAP5	-0.401429	0.114029	0.7103	NA
	ENSMUSG00000020383	IL13	0.528836	0.114835	0.71227	NA
	ENSMUSG00000020783	NCBP3	-0.193413	0.114598	0.71227	NA
	ENSMUSG00000022210	DHRS4	-0.178587	0.114594	0.71227	NA
	ENSMUSG00000023009	NCKAP5L	-0.283474	0.115056	0.71227	NA
	ENSMUSG00000030678	MAZ	-0.152492	0.114843	0.71227	NA
	ENSMUSG00000031609	SAP30	0.271411	0.11483	0.71227	NA
	ENSMUSG00000032182	YIPF2	-0.271884	0.115053	0.71227	NA
	ENSMUSG00000034271	JDP2	0.261062	0.115132	0.71227	NA
	ENSMUSG00000048621	GM6377	0.272013	0.114792	0.71227	NA
	ENSMUSG00000049323	SMCR8	0.181915	0.114918	0.71227	NA
	ENSMUSG00000049672	ZBTB14	-0.240796	0.1146	0.71227	NA
	ENSMUSG00000060288	PPIH	-0.210157	0.114537	0.71227	NA
	ENSMUSG00000064090	VRK2	-0.281293	0.115073	0.71227	NA
	ENSMUSG00000021068	NIN	-0.184571	0.115314	0.712634	NA
	ENSMUSG00000027673	NDUFB5	-0.230115	0.11542	0.712634	NA
	ENSMUSG00000033857	ENGASE	-0.266152	0.115433	0.712634	NA
	ENSMUSG00000071713	CSF2RB	0.16344	0.11529	0.712634	NA
	ENSMUSG00000001964	EMD	0.195774	0.11569	0.713296	NA
	ENSMUSG00000009772	NUAK2	0.198375	0.115808	0.713296	NA
	ENSMUSG00000051735	RINL	-0.163216	0.115719	0.713296	NA
	ENSMUSG00000079469	PIGB	-0.404408	0.115843	0.713296	NA
	ENSMUSG00000083594	GM13722	0.247001	0.115796	0.713296	NA
	ENSMUSG00000019738	POLR2I	-0.190395	0.116067	0.713551	NA
	ENSMUSG00000028980	H6PD	-0.210064	0.116009	0.713551	NA
	ENSMUSG00000031239	ITM2A	-0.434942	0.116019	0.713551	NA
	ENSMUSG00000022842	ECE2	0.181134	0.116481	0.713864	NA
	ENSMUSG00000025931	PAQR8	0.449215	0.116416	0.713864	NA
	ENSMUSG00000026548	SLAMF9	-0.210891	0.116261	0.713864	NA
	ENSMUSG00000027331	KNSTRN	-0.22771	0.116472	0.713864	NA
	ENSMUSG00000049532	SALL2	-0.489903	0.116285	0.713864	NA
	ENSMUSG00000062175	TGIF2	0.402092	0.116328	0.713864	NA
	ENSMUSG00000028041	ADAM15	-0.162653	0.116663	0.714605	NA
	ENSMUSG00000020846	RFLNB	-0.245853	0.116921	0.715443	NA
	ENSMUSG00000056130	TICAM2	-0.243835	0.116907	0.715443	NA
	ENSMUSG00000028886	EYA3	0.173201	0.117	0.715553	NA
	ENSMUSG00000017491	RARB	-0.540745	0.117211	0.71587	NA
	ENSMUSG00000023572	CCNDBP1	-0.17663	0.117356	0.71587	NA
	ENSMUSG00000025193	CUTC	0.274083	0.117345	0.71587	NA
	ENSMUSG00000027589	PCMTD2	-0.279279	0.117305	0.71587	NA
	ENSMUSG00000028943	ESPN	-0.25231	0.117311	0.71587	NA
	ENSMUSG00000022817	ITGB5	-0.196536	0.118091	0.716947	NA
	ENSMUSG00000026563	TADA1	-0.197068	0.117916	0.716947	NA
	ENSMUSG00000026637	TRAF5	0.166142	0.117991	0.716947	NA
	ENSMUSG00000028756	PINK1	-0.186551	0.11778	0.716947	NA
	ENSMUSG00000029661	COL1A2	0.39814	0.118168	0.716947	NA
	ENSMUSG00000030990	PGAP2	0.16832	0.118058	0.716947	NA
	ENSMUSG00000031627	IRF2	0.191935	0.117655	0.716947	NA
	ENSMUSG00000032601	PRKAR2A	-0.181599	0.117903	0.716947	NA
	ENSMUSG00000038357	CAMP	-0.226415	0.118263	0.716947	NA
	ENSMUSG00000039983	CCDC32	-0.235393	0.118085	0.716947	NA
	ENSMUSG00000078651	AOC2	-0.329087	0.118259	0.716947	NA
	ENSMUSG00000085622	3110056K07RIK	0.43337	0.117711	0.716947	NA
	ENSMUSG00000087659	GM12606	0.344491	0.118339	0.71704	NA
	ENSMUSG00000037348	PAQR7	-0.183184	0.118417	0.717139	NA
	ENSMUSG00000028678	KIF2C	-0.233968	0.118571	0.717707	NA
	ENSMUSG00000027242	WDR76	-0.334335	0.119008	0.718857	NA
	ENSMUSG00000031781	CIAPIN1	0.204785	0.118918	0.718857	NA
	ENSMUSG00000038671	ARFRP1	0.180307	0.119067	0.718857	NA
	ENSMUSG00000038718	PBX3	-0.328809	0.119038	0.718857	NA
	ENSMUSG00000078515	DDI2	-0.181875	0.118913	0.718857	NA
	ENSMUSG00000022747	ST3GAL6	0.363335	0.119193	0.719081	NA
	ENSMUSG00000024286	CCNY	-0.153071	0.119348	0.719081	NA
	ENSMUSG00000027765	P2RY1	-0.268267	0.119328	0.719081	NA
	ENSMUSG00000079065	BC005561	0.513016	0.119281	0.719081	NA
	ENSMUSG00000051811	COX6B2	0.416021	0.119552	0.719576	NA
	ENSMUSG00000056310	TYW1	-0.203596	0.11955	0.719576	NA
	ENSMUSG00000066026	DHRS3	-0.200352	0.119711	0.720161	NA
	ENSMUSG00000027550	LRRCC1	-0.339131	0.119819	0.720445	NA
	ENSMUSG00000027239	MDK	0.341604	0.120011	0.720496	NA
	ENSMUSG00000049225	PDP1	-0.220265	0.12001	0.720496	NA
	ENSMUSG00000082209	ENSMUSG00000082209	0.193668	0.119951	0.720496	NA
	ENSMUSG00000001942	SIAE	-0.258841	0.120089	0.720596	NA
	ENSMUSG00000024663	RAB3IL1	-0.155612	0.120202	0.72076	NA
	ENSMUSG00000083899	GM12346	-0.381282	0.120239	0.72076	NA
	ENSMUSG00000022131	GPR180	-0.270993	0.120352	0.721071	NA
	ENSMUSG00000020099	UNC5B	0.312441	0.120521	0.72125	NA
	ENSMUSG00000043068	FAM89A	0.558368	0.120566	0.72125	NA
	ENSMUSG00000046862	PRAMEF8	0.224581	0.120444	0.72125	NA
	ENSMUSG00000027424	MGME1	-0.24605	0.12093	0.721961	NA
	ENSMUSG00000029545	ACADS	-0.178274	0.120869	0.721961	NA
	ENSMUSG00000037185	KRT80	-0.407511	0.120869	0.721961	NA
	ENSMUSG00000039741	BAHCC1	-0.253502	0.120881	0.721961	NA
	ENSMUSG00000020475	PGAM2	-0.291277	0.12106	0.722008	NA
	ENSMUSG00000039116	ADGRG6	0.283735	0.121043	0.722008	NA
	ENSMUSG00000005087	CD44	0.161748	0.121283	0.722605	NA
	ENSMUSG00000017428	PSMD11	0.165741	0.121232	0.722605	NA
	ENSMUSG00000033126	YBEY	0.372513	0.121404	0.72296	NA
	ENSMUSG00000023988	BYSL	-0.176275	0.121598	0.723036	NA
	ENSMUSG00000028337	CORO2A	-0.165757	0.121601	0.723036	NA
	ENSMUSG00000035228	CCDC106	0.382809	0.121586	0.723036	NA
	ENSMUSG00000037845	FDXACB1	-0.547819	0.121796	0.723235	NA
	ENSMUSG00000052713	ZFP608	0.236786	0.121819	0.723235	NA
	ENSMUSG00000078612	FYB2	-0.405199	0.121798	0.723235	NA
	ENSMUSG00000024187	FAM234A	-0.196419	0.121979	0.723575	NA
	ENSMUSG00000085156	SNHG15	0.227564	0.121999	0.723575	NA
	ENSMUSG00000009076	ZMAT5	-0.218164	0.122145	0.723807	NA
	ENSMUSG00000025203	SCD2	-0.182092	0.122161	0.723807	NA
	ENSMUSG00000021226	ACOT2	-0.228576	0.122426	0.725008	NA
	ENSMUSG00000029923	RAB19	-0.232261	0.122537	0.725163	NA
	ENSMUSG00000042229	RABIF	-0.200345	0.122586	0.725163	NA
	ENSMUSG00000052397	EZR	0.147144	0.122698	0.725163	NA
	ENSMUSG00000097766	5730420D15RIK	-0.575194	0.122676	0.725163	NA
	ENSMUSG00000055069	RAB39	-0.526457	0.123001	0.726226	NA
	ENSMUSG00000070858	GM1673	-0.29518	0.122963	0.726226	NA
	ENSMUSG00000032239	RP9	-0.171031	0.123108	0.726492	NA
	ENSMUSG00000018143	MAFK	0.215681	0.123177	0.726532	NA
	ENSMUSG00000071074	YIPF3	-0.154435	0.123262	0.726674	NA
	ENSMUSG00000027763	MBNL1	-0.185191	0.123342	0.726779	NA
[truncated: 9,775 more rows]

## Sheet: Table S4
	Table S4. General results from differential expression analysis by the edgeR software package in B10.A BMDCs upon infection with P. brasiliensis.
	ensembl_id	gene_name	logFC	pValue	pAdj	DE
	ENSMUSG00000044309	APOL7C	1.8545	5.97106e-61	6.81895e-57	DEG
	ENSMUSG00000027611	PROCR	1.90517	3.97951e-51	2.2723e-47	DEG
	ENSMUSG00000029561	OASL2	1.90537	1.09182e-43	4.1562e-40	DEG
	ENSMUSG00000054619	METTL7A1	-1.82764	4.61998e-43	1.31901e-39	DEG
	ENSMUSG00000041782	LAD1	1.88099	5.74574e-40	1.31233e-36	DEG
	ENSMUSG00000026700	TNFSF4	1.95328	2.12246e-39	4.03974e-36	DEG
	ENSMUSG00000035105	EGLN3	2.38379	3.07995e-39	5.02472e-36	DEG
	ENSMUSG00000017652	CD40	2.40454	8.49048e-38	1.21202e-34	DEG
	ENSMUSG00000045827	SERPINB9	1.68436	1.03918e-37	1.31861e-34	DEG
	ENSMUSG00000050777	TMEM37	-2.11767	1.28779e-35	1.47066e-32	DEG
	ENSMUSG00000016529	IL10	4.56855	1.43487e-34	1.48966e-31	DEG
	ENSMUSG00000050737	PTGES	2.44692	5.81006e-34	5.52924e-31	DEG
	ENSMUSG00000020826	NOS2	3.20102	6.4847e-34	5.69656e-31	DEG
	ENSMUSG00000021367	EDN1	2.4514	1.11246e-33	9.07447e-31	DEG
	ENSMUSG00000027580	HELZ2	1.56553	8.55391e-33	6.51238e-30	DEG
	ENSMUSG00000049103	CCR2	-1.48963	1.76619e-32	1.26062e-29	DEG
	ENSMUSG00000029084	CD38	2.34206	6.03801e-32	4.05613e-29	DEG
	ENSMUSG00000045672	COL27A1	2.1504	7.20734e-32	4.57266e-29	DEG
	ENSMUSG00000026984	IL1F6	4.30242	4.7151e-31	2.83402e-28	DEG
	ENSMUSG00000062345	SERPINB2	2.56271	9.25169e-31	5.28271e-28	DEG
	ENSMUSG00000026170	CYP27A1	-1.92079	3.95078e-30	2.14847e-27	DEG
	ENSMUSG00000017002	SLPI	1.66959	1.21397e-29	6.30162e-27	DEG
	ENSMUSG00000035692	ISG15	2.38273	1.74597e-29	8.66913e-27	DEG
	ENSMUSG00000066026	DHRS3	-1.49394	7.46502e-29	3.55211e-26	DEG
	ENSMUSG00000004568	ARHGEF18	-1.9443	3.27284e-28	1.49503e-25	DEG
	ENSMUSG00000017309	CD300LG	-1.99614	6.9105e-28	2.92289e-25	DEG
	ENSMUSG00000031596	SLC7A2	1.80163	6.72492e-28	2.92289e-25	DEG
	ENSMUSG00000015312	GADD45B	1.26315	1.06167e-27	4.33011e-25	DEG
	ENSMUSG00000051682	TREML4	2.03589	1.19332e-27	4.6992e-25	DEG
	ENSMUSG00000039206	DAGLB	-1.16669	1.95284e-27	7.4338e-25	DEG
	ENSMUSG00000039693	MSANTD3	1.74534	3.12165e-27	1.14998e-24	DEG
	ENSMUSG00000031779	CCL22	1.76137	3.92584e-27	1.40103e-24	DEG
	ENSMUSG00000040511	PVR	1.49499	6.74868e-27	2.33545e-24	DEG
	ENSMUSG00000066861	OAS1G	1.82724	7.15554e-27	2.40342e-24	DEG
	ENSMUSG00000039646	VASN	1.81701	7.80513e-27	2.5467e-24	DEG
	ENSMUSG00000028214	GEM	2.71286	1.39815e-26	4.43525e-24	DEG
	ENSMUSG00000004098	COL5A3	3.85563	5.53464e-26	1.70826e-23	DEG
	ENSMUSG00000020407	UPP1	1.92328	6.05348e-26	1.81923e-23	DEG
	ENSMUSG00000026981	IL1RN	1.72399	9.18311e-26	2.689e-23	DEG
	ENSMUSG00000032845	ALPK2	2.14628	9.58415e-26	2.73627e-23	DEG
	ENSMUSG00000021831	ERO1L	1.14542	2.53021e-25	7.04756e-23	DEG
	ENSMUSG00000026875	TRAF1	1.11576	6.31402e-25	1.71681e-22	DEG
	ENSMUSG00000028497	HACD4	-1.28055	6.63776e-25	1.76287e-22	DEG
	ENSMUSG00000032690	OAS2	1.57233	7.819e-25	2.02939e-22	DEG
	ENSMUSG00000040613	APOBEC1	-1.09677	1.12824e-24	2.86323e-22	DEG
	ENSMUSG00000047945	MARCKSL1	1.61721	2.40236e-24	5.96413e-22	DEG
	ENSMUSG00000032661	OAS3	1.63309	2.87563e-24	6.98718e-22	DEG
	ENSMUSG00000029377	EREG	3.34355	3.51882e-24	8.37187e-22	DEG
	ENSMUSG00000041827	OASL1	1.89905	3.907e-24	9.1057e-22	DEG
	ENSMUSG00000000184	CCND2	2.08871	6.011e-24	1.37291e-21	DEG
	ENSMUSG00000038037	SOCS1	1.67789	6.62795e-24	1.48414e-21	DEG
	ENSMUSG00000079362	GM43302	1.9187	8.30594e-24	1.82411e-21	DEG
	ENSMUSG00000028527	AK4	1.83524	9.45012e-24	2.03623e-21	DEG
	ENSMUSG00000040264	GBP2B	2.10913	1.85745e-23	3.92816e-21	DEG
	ENSMUSG00000041324	INHBA	2.28643	2.52866e-23	5.25041e-21	DEG
	ENSMUSG00000029379	CXCL3	3.04328	3.37727e-23	6.88721e-21	DEG
	ENSMUSG00000054203	IFI205	2.6695	4.19145e-23	8.3976e-21	DEG
	ENSMUSG00000029378	AREG	2.10446	1.57876e-22	3.10852e-20	DEG
	ENSMUSG00000095704	GM8221	2.84285	1.696e-22	3.28277e-20	DEG
	ENSMUSG00000037235	MXD4	-1.34235	2.0298e-22	3.86339e-20	DEG
	ENSMUSG00000022094	SLC39A14	1.56034	3.85021e-22	7.09183e-20	DEG
	ENSMUSG00000019489	CD70	2.47505	3.80981e-22	7.09183e-20	DEG
	ENSMUSG00000025213	KAZALD1	-1.61652	4.52495e-22	8.20236e-20	DEG
	ENSMUSG00000040483	XAF1	1.65289	5.89676e-22	1.0522e-19	DEG
	ENSMUSG00000031530	DUSP4	1.62713	1.19126e-21	2.09295e-19	DEG
	ENSMUSG00000074151	NLRC5	1.301	1.23696e-21	2.14031e-19	DEG
	ENSMUSG00000022018	RGCC	1.51249	1.60268e-21	2.73174e-19	DEG
	ENSMUSG00000031538	PLAT	2.80227	1.63697e-21	2.74915e-19	DEG
	ENSMUSG00000068129	CST7	1.78564	1.81848e-21	3.00971e-19	DEG
	ENSMUSG00000027562	CAR2	1.29102	1.91114e-21	3.11788e-19	DEG
	ENSMUSG00000024011	PI16	-1.57995	2.44005e-21	3.92471e-19	DEG
	ENSMUSG00000025790	SLCO3A1	1.19832	3.26083e-21	5.17203e-19	DEG
	ENSMUSG00000064373	SELENOP	-1.0944	3.62992e-21	5.67859e-19	DEG
	ENSMUSG00000030107	USP18	1.45827	4.19314e-21	6.47103e-19	DEG
	ENSMUSG00000021403	SERPINB9B	1.25674	4.27517e-21	6.50966e-19	DEG
	ENSMUSG00000043421	HILPDA	1.16026	7.65282e-21	1.14994e-18	DEG
	ENSMUSG00000032014	OAF	1.91025	7.97506e-21	1.18279e-18	DEG
	ENSMUSG00000027624	EPB41L1	-1.31583	8.30943e-21	1.21659e-18	DEG
	ENSMUSG00000004296	IL12B	2.59723	1.3377e-20	1.93374e-18	DEG
	ENSMUSG00000003420	FCGRT	-1.49542	1.68134e-20	2.40011e-18	DEG
	ENSMUSG00000034353	RAMP1	-1.26253	1.9871e-20	2.80156e-18	DEG
	ENSMUSG00000052160	PLD4	-1.03766	3.08919e-20	4.30226e-18	DEG
	ENSMUSG00000001627	IFRD1	1.10673	3.58549e-20	4.93328e-18	DEG
	ENSMUSG00000027514	ZBP1	1.63101	3.99147e-20	5.36493e-18	DEG
	ENSMUSG00000026536	IFI211	1.89804	3.99316e-20	5.36493e-18	DEG
	ENSMUSG00000033355	RTP4	1.89386	5.43013e-20	7.21071e-18	DEG
	ENSMUSG00000006611	HFE	-1.31869	8.94992e-20	1.17481e-17	DEG
	ENSMUSG00000022818	CYP2AB1	-1.48994	9.05953e-20	1.17568e-17	DEG
	ENSMUSG00000027698	NCEH1	-0.979091	9.56101e-20	1.22682e-17	DEG
	ENSMUSG00000028691	PRDX1	1.10617	9.79478e-20	1.24285e-17	DEG
	ENSMUSG00000010095	SLC3A2	0.930027	9.92438e-20	1.24546e-17	DEG
	ENSMUSG00000057596	TRIM30D	1.55919	1.10013e-19	1.36559e-17	DEG
	ENSMUSG00000000204	SLFN4	1.94433	1.35504e-19	1.66393e-17	DEG
	ENSMUSG00000029650	SLC46A3	-1.55265	1.39922e-19	1.6999e-17	DEG
	ENSMUSG00000052776	OAS1A	1.32132	2.07696e-19	2.49672e-17	DEG
	ENSMUSG00000033644	PIWIL2	1.42464	2.16864e-19	2.57978e-17	DEG
	ENSMUSG00000009376	MET	1.72315	3.6745e-19	4.32606e-17	DEG
	ENSMUSG00000024245	TMEM178	2.21367	4.44025e-19	5.17425e-17	DEG
	ENSMUSG00000020101	VSIR	-1.18147	5.82091e-19	6.71462e-17	DEG
	ENSMUSG00000067714	LPAR5	-2.00491	5.97877e-19	6.79684e-17	DEG
	ENSMUSG00000068874	SELENBP1	-1.43548	6.01122e-19	6.79684e-17	DEG
	ENSMUSG00000020017	HAL	-2.025	6.89679e-19	7.7217e-17	DEG
	ENSMUSG00000020641	RSAD2	2.0179	8.07637e-19	8.95458e-17	DEG
	ENSMUSG00000039236	ISG20	1.64713	9.34288e-19	1.02592e-16	DEG
	ENSMUSG00000034459	IFIT1	1.90828	1.80457e-18	1.96269e-16	DEG
	ENSMUSG00000017830	DHX58	1.37511	1.93134e-18	2.08075e-16	DEG
	ENSMUSG00000040552	C3AR1	-1.27063	2.06058e-18	2.19924e-16	DEG
	ENSMUSG00000068417	PNP2	1.5495	3.56545e-18	3.77013e-16	DEG
	ENSMUSG00000023809	RPS6KA2	0.959125	8.62064e-18	9.0319e-16	DEG
	ENSMUSG00000090231	CFB	2.06768	9.57707e-18	9.94274e-16	DEG
	ENSMUSG00000026896	IFIH1	1.28065	1.11877e-17	1.15103e-15	DEG
	ENSMUSG00000030162	OLR1	1.50689	1.38088e-17	1.40801e-15	DEG
	ENSMUSG00000028539	ARTN	2.35584	1.75403e-17	1.77266e-15	DEG
	ENSMUSG00000025330	PADI4	-0.967038	1.81389e-17	1.81707e-15	DEG
	ENSMUSG00000024912	FOSL1	1.63366	1.93212e-17	1.91868e-15	DEG
	ENSMUSG00000022817	ITGB5	-1.2101	1.94906e-17	1.91881e-15	DEG
	ENSMUSG00000040435	PPP1R15A	0.890027	2.33439e-17	2.27852e-15	DEG
	ENSMUSG00000072949	ACOT1	-2.3099	2.36485e-17	2.28869e-15	DEG
	ENSMUSG00000032487	PTGS2	3.43124	3.40098e-17	3.26379e-15	DEG
	ENSMUSG00000021765	FST	2.12187	3.75395e-17	3.57251e-15	DEG
	ENSMUSG00000027737	SLC7A11	1.41823	3.87252e-17	3.65489e-15	DEG
	ENSMUSG00000091649	PHF11B	1.25939	3.95684e-17	3.70386e-15	DEG
	ENSMUSG00000039735	FNBP1L	1.28318	4.17093e-17	3.87252e-15	DEG
	ENSMUSG00000031133	ARHGEF6	-0.995491	5.17087e-17	4.7622e-15	DEG
	ENSMUSG00000038886	MAN2A2	-1.37429	5.65779e-17	5.16896e-15	DEG
	ENSMUSG00000042675	YPEL3	-1.15659	6.49446e-17	5.88625e-15	DEG
	ENSMUSG00000030203	DUSP16	1.14812	8.36435e-17	7.52133e-15	DEG
	ENSMUSG00000032741	TPCN1	-0.941277	8.97744e-17	8.00956e-15	DEG
	ENSMUSG00000038332	SESN1	-1.29828	1.02715e-16	9.09309e-15	DEG
	ENSMUSG00000032802	SRXN1	1.16498	1.33663e-16	1.16522e-14	DEG
	ENSMUSG00000031503	COL4A2	1.92558	1.33605e-16	1.16522e-14	DEG
	ENSMUSG00000043953	CCRL2	1.54622	1.36873e-16	1.18416e-14	DEG
	ENSMUSG00000003032	KLF4	-1.14068	1.40479e-16	1.20622e-14	DEG
	ENSMUSG00000006800	SULF2	-0.928852	1.42854e-16	1.21746e-14	DEG
	ENSMUSG00000032515	CSRNP1	1.02029	1.66917e-16	1.412e-14	DEG
	ENSMUSG00000027347	RASGRP1	1.73564	1.70463e-16	1.43139e-14	DEG
	ENSMUSG00000029372	PPBP	1.47064	1.90386e-16	1.58702e-14	DEG
	ENSMUSG00000053338	TARM1	1.55915	2.08743e-16	1.72743e-14	DEG
	ENSMUSG00000025950	IDH1	-0.841757	2.52263e-16	2.07255e-14	DEG
	ENSMUSG00000026827	GPD2	1.03438	2.59577e-16	2.1174e-14	DEG
	ENSMUSG00000022586	LY6I	1.65236	3.02141e-16	2.44713e-14	DEG
	ENSMUSG00000090272	MNDAL	1.12327	3.10561e-16	2.49761e-14	DEG
	ENSMUSG00000044103	IL1F9	2.00113	3.18644e-16	2.54469e-14	DEG
	ENSMUSG00000045411	2410002F23RIK	-1.02538	3.32187e-16	2.63443e-14	DEG
	ENSMUSG00000032788	PDXK	-1.00731	3.43975e-16	2.7091e-14	DEG
	ENSMUSG00000025498	IRF7	1.79196	3.77751e-16	2.95474e-14	DEG
	ENSMUSG00000037321	TAP1	1.03359	3.8239e-16	2.97068e-14	DEG
	ENSMUSG00000037242	CLIC4	0.989538	3.94591e-16	3.04475e-14	DEG
	ENSMUSG00000038188	SCARF1	0.975037	4.7383e-16	3.63164e-14	DEG
	ENSMUSG00000010358	IFI35	1.09931	5.2771e-16	4.01763e-14	DEG
	ENSMUSG00000024900	CPT1A	-0.826024	5.60136e-16	4.23626e-14	DEG
	ENSMUSG00000028124	GCLM	0.839347	5.66502e-16	4.25622e-14	DEG
	ENSMUSG00000042265	TREM1	1.24525	5.87359e-16	4.38408e-14	DEG
	ENSMUSG00000029581	FSCN1	1.30429	5.92248e-16	4.39186e-14	DEG
	ENSMUSG00000030142	CLEC4E	1.86166	6.79652e-16	5.0075e-14	DEG
	ENSMUSG00000034226	RHOV	1.1559	7.68913e-16	5.62884e-14	DEG
	ENSMUSG00000047747	RNF150	-1.80426	9.33186e-16	6.78789e-14	DEG
	ENSMUSG00000025278	FLNB	1.30486	1.07691e-15	7.78377e-14	DEG
	ENSMUSG00000029449	RHOF	1.06185	1.08951e-15	7.82525e-14	DEG
	ENSMUSG00000074622	MAFB	-1.01753	1.10335e-15	7.82625e-14	DEG
	ENSMUSG00000070327	RNF213	1.55459	1.10273e-15	7.82625e-14	DEG
	ENSMUSG00000064254	ETHE1	-1.0519	1.22261e-15	8.61868e-14	DEG
	ENSMUSG00000043263	IFI209	1.42335	1.37724e-15	9.64913e-14	DEG
	ENSMUSG00000044701	IL27	1.87226	1.53708e-15	1.07033e-13	DEG
	ENSMUSG00000039232	STX11	1.0577	1.56887e-15	1.08585e-13	DEG
	ENSMUSG00000003863	PPFIA3	1.86911	1.86992e-15	1.28641e-13	DEG
	ENSMUSG00000020108	DDIT4	1.05742	1.88273e-15	1.28747e-13	DEG
	ENSMUSG00000000628	HK2	0.829947	1.97188e-15	1.34041e-13	DEG
	ENSMUSG00000036880	ACAA2	-0.990979	2.11318e-15	1.42796e-13	DEG
	ENSMUSG00000050271	PRAG1	1.38354	2.21431e-15	1.4875e-13	DEG
	ENSMUSG00000035828	PIM3	1.12541	2.62863e-15	1.7555e-13	DEG
	ENSMUSG00000024013	FGD2	-1.18911	2.67804e-15	1.77809e-13	DEG
	ENSMUSG00000032350	GCLC	0.906296	2.70144e-15	1.77989e-13	DEG
	ENSMUSG00000046718	BST2	0.964637	2.71192e-15	1.77989e-13	DEG
	ENSMUSG00000038507	PARP12	1.09816	3.10257e-15	2.02465e-13	DEG
	ENSMUSG00000044716	DOK7	1.22303	3.32565e-15	2.1579e-13	DEG
	ENSMUSG00000052563	D930048N14RIK	-1.67109	3.78057e-15	2.43921e-13	DEG
	ENSMUSG00000026458	PPFIA4	-1.55106	3.83473e-15	2.46026e-13	DEG
	ENSMUSG00000027947	IL6RA	-0.911955	4.20227e-15	2.681e-13	DEG
	ENSMUSG00000029322	PLAC8	1.74343	4.41537e-15	2.80131e-13	DEG
	ENSMUSG00000068245	PHF11D	1.47969	4.64428e-15	2.93026e-13	DEG
	ENSMUSG00000026637	TRAF5	0.891376	5.32863e-15	3.34357e-13	DEG
	ENSMUSG00000026701	PRDX6	0.991267	5.36481e-15	3.34787e-13	DEG
	ENSMUSG00000020264	SLC36A2	-1.65637	5.56537e-15	3.45416e-13	DEG
	ENSMUSG00000024079	EIF2AK2	1.35737	5.69986e-15	3.51851e-13	DEG
	ENSMUSG00000025321	ITGB8	3.59633	6.89233e-15	4.23174e-13	DEG
	ENSMUSG00000030921	TRIM30A	1.3348	8.71422e-15	5.32173e-13	DEG
	ENSMUSG00000043099	HIC1	1.86823	8.84818e-15	5.3748e-13	DEG
	ENSMUSG00000026389	STEAP3	-0.944234	9.2862e-15	5.61103e-13	DEG
	ENSMUSG00000020865	ABCC3	-1.27381	9.35819e-15	5.62477e-13	DEG
	ENSMUSG00000040296	DDX58	1.61569	1.057e-14	6.31986e-13	DEG
	ENSMUSG00000031453	RASA3	-0.976157	1.09817e-14	6.53183e-13	DEG
	ENSMUSG00000030246	LDHB	-1.175	1.1179e-14	6.6147e-13	DEG
	ENSMUSG00000039997	IFI203	1.56547	1.61572e-14	9.51108e-13	DEG
	ENSMUSG00000035208	SLFN8	1.51154	1.73802e-14	1.01785e-12	DEG
	ENSMUSG00000000318	CLEC10A	-1.27272	2.23203e-14	1.3005e-12	DEG
	ENSMUSG00000022126	ACOD1	2.11532	2.51328e-14	1.45694e-12	DEG
	ENSMUSG00000096606	TPBGL	-2.46469	2.60784e-14	1.48908e-12	DEG
	ENSMUSG00000000326	COMT	-0.961995	2.58211e-14	1.48908e-12	DEG
	ENSMUSG00000042622	MAFF	1.45619	2.60216e-14	1.48908e-12	DEG
	ENSMUSG00000050994	ADGB	2.09423	2.66979e-14	1.51687e-12	DEG
	ENSMUSG00000079499	6530402F18RIK	0.873247	2.96663e-14	1.67717e-12	DEG
	ENSMUSG00000035042	CCL5	1.16549	3.00339e-14	1.68959e-12	DEG
	ENSMUSG00000004933	MATK	-0.975234	3.142e-14	1.7589e-12	DEG
	ENSMUSG00000034394	LIF	1.90033	3.22614e-14	1.7972e-12	DEG
	ENSMUSG00000020277	PFKL	0.858519	3.25287e-14	1.80329e-12	DEG
	ENSMUSG00000026807	AK8	-1.16684	3.5432e-14	1.95475e-12	DEG
	ENSMUSG00000028270	GBP2	1.0953	3.69416e-14	2.02824e-12	DEG
	ENSMUSG00000045932	IFIT2	1.72141	3.83742e-14	2.09681e-12	DEG
	ENSMUSG00000026104	STAT1	1.2254	4.19147e-14	2.27936e-12	DEG
	ENSMUSG00000024486	HBEGF	1.36682	4.26184e-14	2.30664e-12	DEG
	ENSMUSG00000058454	DHCR7	-1.01168	4.2863e-14	2.30894e-12	DEG
	ENSMUSG00000015837	SQSTM1	0.924495	4.70245e-14	2.52122e-12	DEG
	ENSMUSG00000022876	SAMSN1	0.775974	4.8477e-14	2.58695e-12	DEG
	ENSMUSG00000016496	CD274	1.01908	4.96894e-14	2.63932e-12	DEG
	ENSMUSG00000027360	HDC	1.96507	5.25754e-14	2.77968e-12	DEG
	ENSMUSG00000060594	LAYN	1.26079	5.29712e-14	2.7877e-12	DEG
	ENSMUSG00000030144	CLEC4D	0.742513	5.91994e-14	3.10118e-12	DEG
	ENSMUSG00000030402	PPM1N	1.50481	6.15943e-14	3.21191e-12	DEG
	ENSMUSG00000020250	TXNRD1	1.20409	6.37802e-14	3.31077e-12	DEG
	ENSMUSG00000022707	GBE1	1.05425	7.13103e-14	3.68491e-12	DEG
	ENSMUSG00000027777	SCHIP1	1.84447	7.73431e-14	3.97864e-12	DEG
	ENSMUSG00000024892	PCX	1.30738	8.7874e-14	4.5001e-12	DEG
	ENSMUSG00000027646	SRC	1.17944	9.19066e-14	4.68559e-12	DEG
	ENSMUSG00000003546	KLC4	-1.05276	1.16546e-13	5.91535e-12	DEG
	ENSMUSG00000038776	EPHX1	-0.902028	1.1907e-13	6.01672e-12	DEG
	ENSMUSG00000033207	MAMDC2	-1.21351	1.23141e-13	6.19502e-12	DEG
	ENSMUSG00000030103	BHLHE40	0.779172	1.25957e-13	6.30888e-12	DEG
	ENSMUSG00000031799	TPM4	0.74016	1.31822e-13	6.57384e-12	DEG
	ENSMUSG00000048120	ENTPD1	-1.142	1.35834e-13	6.74445e-12	DEG
	ENSMUSG00000029166	MAPRE3	-1.32097	1.37607e-13	6.8029e-12	DEG
	ENSMUSG00000031451	GAS6	-1.36201	1.38403e-13	6.81277e-12	DEG
	ENSMUSG00000069874	IRGM2	1.16206	1.49374e-13	7.32125e-12	DEG
	ENSMUSG00000022885	ST6GAL1	-1.21161	1.76791e-13	8.62802e-12	DEG
	ENSMUSG00000037580	GCH1	1.18391	1.86086e-13	9.04298e-12	DEG
	ENSMUSG00000032657	FAM189B	-1.37792	2.58289e-13	1.24985e-11	DEG
	ENSMUSG00000021830	TXNDC16	-1.12028	3.03595e-13	1.46289e-11	DEG
	ENSMUSG00000011179	ODC1	0.967938	3.08421e-13	1.4799e-11	DEG
	ENSMUSG00000037661	GPR160	-1.27412	3.27348e-13	1.56415e-11	DEG
	ENSMUSG00000064246	CHIL1	1.4178	3.33485e-13	1.58683e-11	DEG
	ENSMUSG00000028238	ATP6V0D2	-0.763284	3.47046e-13	1.64451e-11	DEG
	ENSMUSG00000040016	PTGER3	-3.07894	3.49379e-13	1.64872e-11	DEG
	ENSMUSG00000040253	GBP7	1.06482	3.53563e-13	1.6616e-11	DEG
	ENSMUSG00000017417	PLXDC1	-1.39288	3.77343e-13	1.76609e-11	DEG
	ENSMUSG00000059851	KMT5C	-0.927074	3.82373e-13	1.77931e-11	DEG
	ENSMUSG00000029998	PCYOX1	-0.916734	3.83322e-13	1.77931e-11	DEG
	ENSMUSG00000038508	GDF15	1.31663	3.84842e-13	1.77931e-11	DEG
	ENSMUSG00000050370	CH25H	2.04615	4.21056e-13	1.9389e-11	DEG
	ENSMUSG00000040963	ASGR2	-1.55486	4.37453e-13	2.00631e-11	DEG
	ENSMUSG00000032087	DSCAML1	1.38425	4.52008e-13	2.06477e-11	DEG
	ENSMUSG00000073489	IFI204	1.22826	4.59932e-13	2.0926e-11	DEG
	ENSMUSG00000032688	MALT1	1.46245	4.65193e-13	2.10814e-11	DEG
	ENSMUSG00000031488	RAB11FIP1	1.04411	4.75502e-13	2.14634e-11	DEG
	ENSMUSG00000073491	IFI213	2.04559	4.98148e-13	2.2397e-11	DEG
	ENSMUSG00000028494	PLIN2	-0.791913	5.07258e-13	2.27172e-11	DEG
	ENSMUSG00000011008	MCOLN2	1.37326	5.42111e-13	2.41832e-11	DEG
	ENSMUSG00000038893	FAM117A	-1.41853	5.56566e-13	2.45405e-11	DEG
	ENSMUSG00000026031	CFLAR	1.10732	5.55504e-13	2.45405e-11	DEG
	ENSMUSG00000027962	VCAM1	1.31588	5.54039e-13	2.45405e-11	DEG
	ENSMUSG00000000386	MX1	0.965185	5.71846e-13	2.51172e-11	DEG
	ENSMUSG00000018500	ADORA2B	1.19124	6.7832e-13	2.96797e-11	DEG
	ENSMUSG00000027351	SPRED1	0.980778	7.10045e-13	3.09493e-11	DEG
	ENSMUSG00000035863	PALM	-1.09401	7.31696e-13	3.17718e-11	DEG
	ENSMUSG00000039852	RERE	-0.960201	8.03592e-13	3.47614e-11	DEG
	ENSMUSG00000040747	CD53	0.822534	1.03808e-12	4.47352e-11	DEG
	ENSMUSG00000053040	APH1C	-1.18927	1.10526e-12	4.72735e-11	DEG
	ENSMUSG00000024789	JAK2	0.758423	1.10255e-12	4.72735e-11	DEG
	ENSMUSG00000023088	ABCC1	0.98024	1.11206e-12	4.73871e-11	DEG
	ENSMUSG00000048142	NAT8L	-1.75407	1.12346e-12	4.76948e-11	DEG
	ENSMUSG00000036918	TTC7	-0.732325	1.12924e-12	4.77628e-11	DEG
	ENSMUSG00000052812	ATAD2B	0.967	1.13548e-12	4.78492e-11	DEG
	ENSMUSG00000096581	ENSMUSG00000096581	1.352	1.18094e-12	4.9582e-11	DEG
	ENSMUSG00000055435	MAF	-0.942702	1.28894e-12	5.3825e-11	DEG
	ENSMUSG00000026222	SP100	0.951702	1.29142e-12	5.3825e-11	DEG
	ENSMUSG00000037921	DDX60	1.43488	1.4469e-12	6.00858e-11	DEG
	ENSMUSG00000026770	IL2RA	1.5862	1.48938e-12	6.16259e-11	DEG
	ENSMUSG00000020593	LPIN1	-1.37579	1.54963e-12	6.38873e-11	DEG
	ENSMUSG00000041754	TREM3	1.24755	1.56426e-12	6.42584e-11	DEG
	ENSMUSG00000042842	SERPINB6B	1.17391	1.6404e-12	6.71447e-11	DEG
	ENSMUSG00000079197	PSME2	0.899623	1.68723e-12	6.88147e-11	DEG
	ENSMUSG00000075122	CD80	1.16212	1.76868e-12	7.18803e-11	DEG
	ENSMUSG00000020178	ADORA2A	1.4618	1.7997e-12	7.28815e-11	DEG
	ENSMUSG00000048895	CDK5R1	1.51014	1.87681e-12	7.57354e-11	DEG
	ENSMUSG00000021190	LGMN	-0.747557	1.95282e-12	7.85252e-11	DEG
	ENSMUSG00000056153	SOCS6	-0.841798	2.07944e-12	8.33235e-11	DEG
	ENSMUSG00000037972	SNN	1.09451	2.12639e-12	8.4907e-11	DEG
	ENSMUSG00000018930	CCL4	1.71353	2.2009e-12	8.75761e-11	DEG
	ENSMUSG00000020638	CMPK2	1.65343	2.22174e-12	8.8098e-11	DEG
	ENSMUSG00000048163	SELPLG	-0.648213	2.36483e-12	9.34475e-11	DEG
	ENSMUSG00000034422	PARP14	1.29483	2.67139e-12	1.05198e-10	DEG
	ENSMUSG00000037820	TGM2	0.949627	2.73793e-12	1.07447e-10	DEG
	ENSMUSG00000001054	RMND5B	-0.817404	2.94012e-12	1.14987e-10	DEG
	ENSMUSG00000035678	TNFSF9	1.6617	2.98214e-12	1.16232e-10	DEG
	ENSMUSG00000022906	PARP9	0.951244	3.11798e-12	1.21113e-10	DEG
	ENSMUSG00000021701	PLK2	0.981912	3.50658e-12	1.35746e-10	DEG
	ENSMUSG00000038437	MLLT6	0.70381	3.71601e-12	1.42885e-10	DEG
	ENSMUSG00000041481	SERPINA3G	1.31354	3.70756e-12	1.42885e-10	DEG
	ENSMUSG00000016283	H2-M2	1.19297	3.80414e-12	1.45783e-10	DEG
	ENSMUSG00000005686	AMPD3	1.01291	3.93487e-12	1.50288e-10	DEG
	ENSMUSG00000039781	CEP131	-1.24543	4.04836e-12	1.54059e-10	DEG
	ENSMUSG00000024805	PCGF5	1.03697	4.06058e-12	1.54059e-10	DEG
	ENSMUSG00000037020	WDR62	-1.02816	4.07676e-12	1.54161e-10	DEG
	ENSMUSG00000027078	UBE2L6	0.898601	4.16971e-12	1.57155e-10	DEG
	ENSMUSG00000096351	SAMD11	1.84869	4.53195e-12	1.70246e-10	DEG
	ENSMUSG00000022237	ANKRD33B	0.884612	4.60179e-12	1.72303e-10	DEG
	ENSMUSG00000027555	CAR13	1.00171	4.65774e-12	1.73828e-10	DEG
	ENSMUSG00000030595	NFKBIB	0.756508	4.77149e-12	1.77493e-10	DEG
	ENSMUSG00000032724	ABTB2	1.0738	4.89509e-12	1.815e-10	DEG
	ENSMUSG00000033538	CASP4	1.18408	5.16313e-12	1.90819e-10	DEG
	ENSMUSG00000051367	SIX1	1.15541	5.22553e-12	1.92502e-10	DEG
	ENSMUSG00000025161	SLC16A3	0.638782	5.30462e-12	1.94787e-10	DEG
	ENSMUSG00000014361	MERTK	-1.10266	5.34019e-12	1.95465e-10	DEG
	ENSMUSG00000023055	CALCOCO1	-0.840699	5.56879e-12	2.03181e-10	DEG
	ENSMUSG00000056498	TMEM154	-1.1331	5.60994e-12	2.03383e-10	DEG
	ENSMUSG00000015396	CD83	0.870704	5.60613e-12	2.03383e-10	DEG
	ENSMUSG00000001763	TSPAN33	0.902947	5.96003e-12	2.15391e-10	DEG
	ENSMUSG00000031584	GSR	0.83834	6.01722e-12	2.16772e-10	DEG
	ENSMUSG00000074141	IL4I1	0.88759	6.12161e-12	2.19839e-10	DEG
	ENSMUSG00000020077	SRGN	0.711591	6.25882e-12	2.24062e-10	DEG
	ENSMUSG00000027399	IL1A	2.46199	6.33135e-12	2.2595e-10	DEG
	ENSMUSG00000043004	GNG2	-0.82998	7.76689e-12	2.76317e-10	DEG
	ENSMUSG00000018648	DUSP14	2.78214	7.87008e-12	2.79119e-10	DEG
	ENSMUSG00000097418	MIR155HG	3.0494	8.00496e-12	2.83024e-10	DEG
	ENSMUSG00000004113	CACNA1B	1.36738	8.55915e-12	3.01684e-10	DEG
	ENSMUSG00000054404	SLFN5	1.76868	9.0283e-12	3.1724e-10	DEG
	ENSMUSG00000024424	TTC39C	0.801495	9.18184e-12	3.21646e-10	DEG
	ENSMUSG00000025026	ADD3	-0.738219	9.64974e-12	3.37003e-10	DEG
	ENSMUSG00000022687	BOC	2.79468	1.06178e-11	3.6968e-10	DEG
	ENSMUSG00000036611	EEPD1	-0.948289	1.07125e-11	3.71846e-10	DEG
	ENSMUSG00000029161	CGREF1	1.55621	1.07643e-11	3.7251e-10	DEG
	ENSMUSG00000097134	1110002J07RIK	1.36149	1.09713e-11	3.78526e-10	DEG
	ENSMUSG00000032500	DCLK3	-1.70449	1.10443e-11	3.79898e-10	DEG
	ENSMUSG00000034652	CD300A	-0.851745	1.18897e-11	4.07749e-10	DEG
	ENSMUSG00000024696	LPXN	-0.828513	1.19876e-11	4.08653e-10	DEG
	ENSMUSG00000029798	HERC6	1.16182	1.19619e-11	4.08653e-10	DEG
	ENSMUSG00000041797	ABCA9	-1.84508	1.24786e-11	4.24124e-10	DEG
	ENSMUSG00000075010	AW112010	0.901871	1.34454e-11	4.54279e-10	DEG
	ENSMUSG00000054855	RND1	1.41744	1.34312e-11	4.54279e-10	DEG
	ENSMUSG00000028708	MKNK1	-0.694109	1.41825e-11	4.76363e-10	DEG
	ENSMUSG00000046879	IRGM1	1.26909	1.41617e-11	4.76363e-10	DEG
	ENSMUSG00000015501	HIVEP2	1.36417	1.45385e-11	4.86889e-10	DEG
	ENSMUSG00000021569	TRIP13	1.30992	1.62564e-11	5.42831e-10	DEG
	ENSMUSG00000006818	SOD2	1.39609	1.69949e-11	5.65836e-10	DEG
	ENSMUSG00000074039	4930520O04RIK	2.61433	1.71611e-11	5.6971e-10	DEG
	ENSMUSG00000027435	CD93	-0.880006	1.74591e-11	5.77921e-10	DEG
	ENSMUSG00000028341	NR4A3	1.2256	1.80212e-11	5.94804e-10	DEG
	ENSMUSG00000002985	APOE	-0.78266	1.83377e-11	6.03506e-10	DEG
	ENSMUSG00000006281	TEP1	-0.734338	2.04958e-11	6.72591e-10	DEG
	ENSMUSG00000024953	PRDX5	0.782427	2.06138e-11	6.74527e-10	DEG
	ENSMUSG00000037849	IFI206	1.62276	2.08958e-11	6.81799e-10	DEG
	ENSMUSG00000021109	HIF1A	0.790756	2.15858e-11	7.02307e-10	DEG
	ENSMUSG00000053395	CACNG8	1.03498	2.20934e-11	7.1678e-10	DEG
	ENSMUSG00000032786	ALAS1	1.00902	2.22721e-11	7.20532e-10	DEG
	ENSMUSG00000026822	LCN2	1.33661	2.24802e-11	7.2521e-10	DEG
	ENSMUSG00000038067	CSF3	3.25028	2.26346e-11	7.28132e-10	DEG
	ENSMUSG00000037411	SERPINE1	2.13324	2.27286e-11	7.29102e-10	DEG
	ENSMUSG00000023067	CDKN1A	0.861717	2.47185e-11	7.90716e-10	DEG
	ENSMUSG00000026074	MAP4K4	0.663961	2.55409e-11	8.14739e-10	DEG
	ENSMUSG00000018476	KDM6B	0.929584	2.61089e-11	8.30539e-10	DEG
	ENSMUSG00000022098	BMP1	1.55401	2.77173e-11	8.79255e-10	DEG
	ENSMUSG00000026126	PTPN18	-0.945885	2.95776e-11	9.35667e-10	DEG
	ENSMUSG00000048200	CRACR2B	-1.54199	3.01197e-11	9.49539e-10	DEG
	ENSMUSG00000071757	ZHX2	1.0053	3.02584e-11	9.49539e-10	DEG
	ENSMUSG00000000791	IL12RB1	1.86023	3.02655e-11	9.49539e-10	DEG
	ENSMUSG00000049804	ARMCX4	2.72504	3.11624e-11	9.75e-10	DEG
	ENSMUSG00000005043	SGSH	-1.2921	3.14198e-11	9.80367e-10	DEG
	ENSMUSG00000052415	TCHH	-1.17852	3.4545e-11	1.07494e-09	DEG
	ENSMUSG00000028517	PLPP3	1.2593	3.57838e-11	1.11046e-09	DEG
	ENSMUSG00000043832	CLEC4A3	-0.780868	3.95154e-11	1.22294e-09	DEG
	ENSMUSG00000050896	RTN4RL2	1.56748	3.9974e-11	1.23379e-09	DEG
	ENSMUSG00000028645	SLC2A1	1.13778	4.22832e-11	1.30155e-09	DEG
	ENSMUSG00000038068	RNF144B	-1.30506	4.28113e-11	1.31426e-09	DEG
	ENSMUSG00000022122	EDNRB	3.23726	4.41725e-11	1.35241e-09	DEG
	ENSMUSG00000048442	SMIM5	-1.07364	4.73687e-11	1.44639e-09	DEG
	ENSMUSG00000034758	TLE6	-1.48864	4.97456e-11	1.51492e-09	DEG
	ENSMUSG00000026791	SLC2A8	-0.957788	5.02205e-11	1.52531e-09	DEG
	ENSMUSG00000097815	GM26809	0.955736	5.3183e-11	1.61101e-09	DEG
	ENSMUSG00000036587	FUT7	-1.20854	5.39469e-11	1.62982e-09	DEG
	ENSMUSG00000026177	SLC11A1	0.716384	5.82975e-11	1.75199e-09	DEG
	ENSMUSG00000020038	CRY1	0.998595	5.81924e-11	1.75199e-09	DEG
	ENSMUSG00000004043	STAT5A	0.726076	5.94803e-11	1.78285e-09	DEG
	ENSMUSG00000020300	CPEB4	0.923589	6.01281e-11	1.79755e-09	DEG
	ENSMUSG00000023232	SERINC2	1.58322	6.14265e-11	1.83157e-09	DEG
	ENSMUSG00000025591	TMA16	1.50922	6.16437e-11	1.83326e-09	DEG
	ENSMUSG00000040345	ARHGAP9	-0.738744	6.28866e-11	1.86536e-09	DEG
	ENSMUSG00000031788	KIFC3	-0.972722	6.48373e-11	1.91824e-09	DEG
	ENSMUSG00000028943	ESPN	-1.64719	6.52309e-11	1.9249e-09	DEG
	ENSMUSG00000029060	MIB2	-0.737056	6.60709e-11	1.94467e-09	DEG
	ENSMUSG00000074896	IFIT3	1.48498	6.8767e-11	2.01881e-09	DEG
	ENSMUSG00000024525	IMPA2	-1.06971	6.9699e-11	2.04093e-09	DEG
	ENSMUSG00000034765	DUSP5	0.806883	7.13146e-11	2.0829e-09	DEG
	ENSMUSG00000050931	SGMS2	0.851516	7.1504e-11	2.0831e-09	DEG
	ENSMUSG00000091549	GM6548	0.915923	7.51906e-11	2.18493e-09	DEG
	ENSMUSG00000036944	TMEM71	-1.34475	7.64934e-11	2.21714e-09	DEG
	ENSMUSG00000078920	IFI47	1.72185	7.7272e-11	2.23404e-09	DEG
	ENSMUSG00000023990	TFEB	-0.70588	7.83246e-11	2.25875e-09	DEG
	ENSMUSG00000003541	IER3	0.901037	7.95525e-11	2.28839e-09	DEG
	ENSMUSG00000036833	PNPLA7	-0.912972	8.20981e-11	2.35568e-09	DEG
	ENSMUSG00000063177	KLK1B27	-1.28424	8.95071e-11	2.56183e-09	DEG
	ENSMUSG00000029413	NAAA	-0.707928	9.16341e-11	2.61615e-09	DEG
	ENSMUSG00000058427	CXCL2	2.04357	1.251e-10	3.56269e-09	DEG
	ENSMUSG00000078763	SLFN1	1.25306	1.26142e-10	3.58343e-09	DEG
	ENSMUSG00000026893	GCA	1.15594	1.36038e-10	3.85499e-09	DEG
	ENSMUSG00000026241	NPPC	2.5505	1.42465e-10	4.02709e-09	DEG
	ENSMUSG00000038094	ATP13A4	2.01932	1.52271e-10	4.29368e-09	DEG
	ENSMUSG00000034522	ZFP395	-1.82837	1.67615e-10	4.71468e-09	DEG
	ENSMUSG00000005413	HMOX1	0.905534	1.69697e-10	4.76151e-09	DEG
	ENSMUSG00000030329	PIANP	-0.956921	1.77471e-10	4.96745e-09	DEG
	ENSMUSG00000026131	DST	0.847055	2.06433e-10	5.76396e-09	DEG
	ENSMUSG00000032413	RASA2	0.997207	2.08796e-10	5.81572e-09	DEG
	ENSMUSG00000068154	INSM1	1.54827	2.09455e-10	5.81988e-09	DEG
	ENSMUSG00000039891	TXLNB	1.60023	2.14589e-10	5.94808e-09	DEG
	ENSMUSG00000038963	SLCO4A1	0.96127	2.24563e-10	6.20947e-09	DEG
	ENSMUSG00000036661	DENND3	0.786437	2.25348e-10	6.21611e-09	DEG
	ENSMUSG00000056501	CEBPB	0.782037	2.26748e-10	6.23967e-09	DEG
	ENSMUSG00000020205	PHLDA1	1.37465	2.31259e-10	6.3485e-09	DEG
	ENSMUSG00000022419	DEPTOR	-1.14594	2.47634e-10	6.78174e-09	DEG
	ENSMUSG00000024063	LBH	-0.93528	2.5952e-10	7.09024e-09	DEG
	ENSMUSG00000036555	IQCE	-0.98645	2.6512e-10	7.22594e-09	DEG
	ENSMUSG00000019916	P4HA1	0.829685	2.74916e-10	7.47511e-09	DEG
	ENSMUSG00000031101	SASH3	-0.738949	2.89364e-10	7.84926e-09	DEG
	ENSMUSG00000063268	PARP10	0.839883	2.99618e-10	8.08898e-09	DEG
	ENSMUSG00000020120	PLEK	1.2948	2.99488e-10	8.08898e-09	DEG
	ENSMUSG00000024772	EHD1	0.974444	3.05236e-10	8.22122e-09	DEG
	ENSMUSG00000052609	PLEKHG3	-0.84405	3.13772e-10	8.43124e-09	DEG
	ENSMUSG00000028756	PINK1	-0.784968	3.16484e-10	8.48415e-09	DEG
	ENSMUSG00000008855	HDAC5	-0.896377	3.17318e-10	8.48658e-09	DEG
	ENSMUSG00000026994	GALNT3	1.23195	3.2196e-10	8.59062e-09	DEG
	ENSMUSG00000090877	HSPA1B	1.14932	3.22753e-10	8.59171e-09	DEG
	ENSMUSG00000041135	RIPK2	0.890122	3.31843e-10	8.81312e-09	DEG
	ENSMUSG00000026944	ABCA2	-0.728129	3.33211e-10	8.82893e-09	DEG
	ENSMUSG00000028803	NIPAL3	-0.955243	3.50429e-10	9.26367e-09	DEG
	ENSMUSG00000040618	PCK2	-0.927976	3.67861e-10	9.70202e-09	DEG
	ENSMUSG00000024014	PIM1	0.828493	3.72901e-10	9.81227e-09	DEG
	ENSMUSG00000022106	RCBTB2	-1.20047	4.00309e-10	1.05093e-08	DEG
	ENSMUSG00000034265	ZDHHC14	-1.05293	4.01663e-10	1.05206e-08	DEG
	ENSMUSG00000024299	ADAMTS10	-0.949937	4.04404e-10	1.05682e-08	DEG
	ENSMUSG00000040033	STAT2	0.96684	4.15261e-10	1.08271e-08	DEG
	ENSMUSG00000026712	MRC1	-0.937733	4.40914e-10	1.14698e-08	DEG
	ENSMUSG00000019822	SMPD2	-0.96868	4.57524e-10	1.18748e-08	DEG
	ENSMUSG00000022303	DCSTAMP	0.876365	4.60694e-10	1.193e-08	DEG
	ENSMUSG00000037966	NINJ1	0.6574	4.69847e-10	1.21172e-08	DEG
	ENSMUSG00000051439	CD14	0.903618	4.70044e-10	1.21172e-08	DEG
	ENSMUSG00000027634	NDRG3	-0.858176	4.7518e-10	1.2222e-08	DEG
	ENSMUSG00000027215	CD82	0.975584	4.78179e-10	1.22715e-08	DEG
	ENSMUSG00000027951	ADAR	0.733856	4.8869e-10	1.25131e-08	DEG
	ENSMUSG00000021996	ESD	0.635705	5.05065e-10	1.29035e-08	DEG
	ENSMUSG00000031781	CIAPIN1	0.634075	5.09448e-10	1.29864e-08	DEG
	ENSMUSG00000030319	CAND2	-2.51322	5.22953e-10	1.33009e-08	DEG
	ENSMUSG00000028613	LRP8	0.853522	5.26847e-10	1.33702e-08	DEG
	ENSMUSG00000050565	TOR1AIP2	0.738768	5.34452e-10	1.35331e-08	DEG
	ENSMUSG00000048965	MRGPRE	-1.34407	5.4447e-10	1.37563e-08	DEG
	ENSMUSG00000034118	TPST1	1.03317	5.60588e-10	1.41323e-08	DEG
	ENSMUSG00000032024	CLMP	1.12858	5.79442e-10	1.45434e-08	DEG
	ENSMUSG00000045502	HCAR2	1.17797	5.78608e-10	1.45434e-08	DEG
	ENSMUSG00000020263	APPL2	-0.795237	5.83244e-10	1.46067e-08	DEG
	ENSMUSG00000016552	FOXRED2	-1.20022	5.88674e-10	1.47104e-08	DEG
	ENSMUSG00000073434	WDR90	-1.02663	5.93044e-10	1.47873e-08	DEG
	ENSMUSG00000023992	TREM2	-0.615935	6.12353e-10	1.52355e-08	DEG
	ENSMUSG00000026113	INPP4A	-0.712206	6.22217e-10	1.54472e-08	DEG
	ENSMUSG00000019066	RAB3D	-0.605	6.56907e-10	1.62731e-08	DEG
	ENSMUSG00000000440	PPARG	-1.1141	7.06352e-10	1.746e-08	DEG
	ENSMUSG00000051379	FLRT3	1.1836	7.24817e-10	1.78778e-08	DEG
	ENSMUSG00000073802	CDKN2B	1.01864	7.38803e-10	1.81835e-08	DEG
	ENSMUSG00000015852	FCRLS	-0.763004	7.71363e-10	1.8944e-08	DEG
	ENSMUSG00000027276	JAG1	1.36236	7.82766e-10	1.91828e-08	DEG
	ENSMUSG00000031389	ARHGAP4	-0.717562	8.11295e-10	1.98394e-08	DEG
	ENSMUSG00000038650	RNH1	-0.609535	8.15072e-10	1.98891e-08	DEG
	ENSMUSG00000045763	BASP1	0.774755	8.93301e-10	2.17516e-08	DEG
	ENSMUSG00000049625	TIFAB	-0.720583	9.2907e-10	2.25744e-08	DEG
	ENSMUSG00000058755	OSM	0.857407	9.48409e-10	2.29954e-08	DEG
	ENSMUSG00000034858	FAM214A	-1.25625	9.82428e-10	2.37288e-08	DEG
	ENSMUSG00000079363	GBP4	1.51993	9.82814e-10	2.37288e-08	DEG
	ENSMUSG00000035064	EEF2K	-1.04549	9.85062e-10	2.37329e-08	DEG
	ENSMUSG00000082292	GM12250	1.68296	9.9833e-10	2.40019e-08	DEG
	ENSMUSG00000093809	ENSMUSG00000093809	1.12868	1.06476e-09	2.55452e-08	DEG
	ENSMUSG00000037553	ZDHHC18	0.636685	1.08357e-09	2.5942e-08	DEG
	ENSMUSG00000044986	TST	-1.02624	1.16207e-09	2.77633e-08	DEG
	ENSMUSG00000025486	SIRT3	-0.997465	1.1692e-09	2.78752e-08	DEG
	ENSMUSG00000051864	TBC1D22A	-0.617766	1.18833e-09	2.82724e-08	DEG
	ENSMUSG00000021094	DHRS7	-0.731875	1.22196e-09	2.89519e-08	DEG
	ENSMUSG00000027782	KPNA4	0.624556	1.22068e-09	2.89519e-08	DEG
	ENSMUSG00000046456	TMEM150B	-1.38348	1.23153e-09	2.91182e-08	DEG
	ENSMUSG00000029780	NT5C3	0.957381	1.24546e-09	2.93866e-08	DEG
	ENSMUSG00000029752	ASNS	1.50334	1.3447e-09	3.16628e-08	DEG
	ENSMUSG00000033213	AA467197	1.4191	1.34892e-09	3.16968e-08	DEG
	ENSMUSG00000031295	PHKA2	-0.745001	1.36458e-09	3.1999e-08	DEG
	ENSMUSG00000032344	CGAS	1.27417	1.38146e-09	3.23285e-08	DEG
	ENSMUSG00000038213	TAPBPL	0.679771	1.43149e-09	3.34306e-08	DEG
	ENSMUSG00000024238	ZEB1	1.34649	1.56489e-09	3.64715e-08	DEG
	ENSMUSG00000031903	PLA2G15	-0.79146	1.56819e-09	3.6474e-08	DEG
	ENSMUSG00000035107	DCBLD2	1.50355	1.61357e-09	3.74531e-08	DEG
	ENSMUSG00000035944	TTC38	-1.07284	1.65665e-09	3.83751e-08	DEG
	ENSMUSG00000005763	CD247	1.9914	1.7334e-09	4.00716e-08	DEG
	ENSMUSG00000019872	SMPDL3A	-0.634316	1.73736e-09	4.00822e-08	DEG
	ENSMUSG00000056185	SNX32	-1.07538	1.77822e-09	4.09421e-08	DEG
	ENSMUSG00000041936	AGRN	0.776346	1.80507e-09	4.14766e-08	DEG
	ENSMUSG00000020150	GAMT	-1.04991	1.91921e-09	4.38447e-08	DEG
	ENSMUSG00000031444	F10	0.677173	1.91965e-09	4.38447e-08	DEG
	ENSMUSG00000079597	CSTDC4	1.00837	1.91404e-09	4.38447e-08	DEG
	ENSMUSG00000072875	GPR27	2.27242	1.94078e-09	4.4239e-08	DEG
	ENSMUSG00000002908	KCNN1	2.79173	2.0261e-09	4.60918e-08	DEG
	ENSMUSG00000019122	CCL9	0.658677	2.04011e-09	4.63182e-08	DEG
	ENSMUSG00000029098	ACOX3	-0.701538	2.06868e-09	4.68737e-08	DEG
	ENSMUSG00000042978	SBK1	-0.939405	2.12809e-09	4.81243e-08	DEG
	ENSMUSG00000030263	LRMP	-0.776175	2.31937e-09	5.23463e-08	DEG
	ENSMUSG00000033697	ARHGAP39	-0.910912	2.33643e-09	5.26274e-08	DEG
	ENSMUSG00000020671	RAB10	0.797656	2.46587e-09	5.54335e-08	DEG
	ENSMUSG00000028944	PRKAG2	-0.891966	2.51992e-09	5.6375e-08	DEG
	ENSMUSG00000055013	AGAP1	0.667072	2.51824e-09	5.6375e-08	DEG
	ENSMUSG00000029009	MTHFR	0.743251	2.52256e-09	5.6375e-08	DEG
	ENSMUSG00000029923	RAB19	-0.908883	2.6132e-09	5.82866e-08	DEG
	ENSMUSG00000047842	DIRAS2	-1.38664	2.71416e-09	6.04205e-08	DEG
	ENSMUSG00000021280	EXOC3L4	1.65499	2.89869e-09	6.44029e-08	DEG
	ENSMUSG00000020634	UBXN2A	0.934766	2.94306e-09	6.52616e-08	DEG
	ENSMUSG00000040722	SCAMP5	-0.791837	2.988e-09	6.61298e-08	DEG
	ENSMUSG00000018796	ACSL1	1.54015	3.03967e-09	6.71431e-08	DEG
	ENSMUSG00000031934	PANX1	0.686741	3.11229e-09	6.83507e-08	DEG
	ENSMUSG00000048537	PHLDB1	0.929303	3.10981e-09	6.83507e-08	DEG
	ENSMUSG00000018899	IRF1	0.934811	3.10274e-09	6.83507e-08	DEG
	ENSMUSG00000030083	ABTB1	-0.857488	3.12062e-09	6.84022e-08	DEG
	ENSMUSG00000002578	IKZF4	1.36713	3.14339e-09	6.87692e-08	DEG
	ENSMUSG00000015846	RXRA	-0.722986	3.14973e-09	6.8776e-08	DEG
	ENSMUSG00000002885	ADGRE5	-0.880463	3.15909e-09	6.88489e-08	DEG
	ENSMUSG00000041773	ENC1	-1.03267	3.29345e-09	7.16405e-08	DEG
	ENSMUSG00000030272	CAMK1	-0.801726	3.31492e-09	7.19703e-08	DEG
	ENSMUSG00000021871	GM49342	1.06643	3.44447e-09	7.46412e-08	DEG
	ENSMUSG00000086425	F730016J06RIK	-1.42324	3.48462e-09	7.53681e-08	DEG
	ENSMUSG00000005667	MTHFD2	0.733941	3.63959e-09	7.85712e-08	DEG
	ENSMUSG00000038351	SGSM2	-0.869341	3.73243e-09	8.04233e-08	DEG
	ENSMUSG00000042073	ABHD14B	-0.905021	3.86962e-09	8.32224e-08	DEG
	ENSMUSG00000035778	GGTA1	0.594503	3.93347e-09	8.44366e-08	DEG
	ENSMUSG00000002325	IRF9	0.712388	4.03621e-09	8.64794e-08	DEG
	ENSMUSG00000029840	MTPN	0.786603	4.13328e-09	8.83934e-08	DEG
	ENSMUSG00000028680	PLK3	0.891419	4.16911e-09	8.89929e-08	DEG
	ENSMUSG00000034854	MFSD12	-0.560135	4.37772e-09	9.32715e-08	DEG
	ENSMUSG00000025154	ARHGAP19	-1.37262	4.61496e-09	9.79799e-08	DEG
	ENSMUSG00000062232	RAPGEF2	0.941155	4.61587e-09	9.79799e-08	DEG
	ENSMUSG00000073409	H2-Q6	0.723551	4.72509e-09	1.00112e-07	DEG
	ENSMUSG00000056602	FRY	-0.881044	4.82045e-09	1.01944e-07	DEG
	ENSMUSG00000028019	PDGFC	-2.20945	4.83577e-09	1.02079e-07	DEG
	ENSMUSG00000034574	DAAM1	0.93179	4.87663e-09	1.02751e-07	DEG
	ENSMUSG00000038456	DENND2A	-0.726192	4.90588e-09	1.03177e-07	DEG
	ENSMUSG00000043068	FAM89A	1.42099	4.94581e-09	1.03826e-07	DEG
	ENSMUSG00000002845	TMEM39A	0.81633	5.07063e-09	1.06251e-07	DEG
	ENSMUSG00000029722	AGFG2	-0.758554	5.16034e-09	1.07932e-07	DEG
	ENSMUSG00000027613	EIF6	0.617778	5.24194e-09	1.09435e-07	DEG
	ENSMUSG00000025076	CASP7	0.863372	5.25136e-09	1.09435e-07	DEG
	ENSMUSG00000027397	SLC20A1	0.741366	5.36996e-09	1.11703e-07	DEG
	ENSMUSG00000001473	TUBB6	0.642853	5.46165e-09	1.13404e-07	DEG
	ENSMUSG00000039873	NEURL2	-1.82167	5.53506e-09	1.14719e-07	DEG
	ENSMUSG00000005107	SLC2A9	-1.08036	5.70469e-09	1.18021e-07	DEG
	ENSMUSG00000031659	ADCY7	-0.609233	5.80757e-09	1.19932e-07	DEG
	ENSMUSG00000062585	CNR2	-0.945799	5.88669e-09	1.21347e-07	DEG
	ENSMUSG00000048285	FRMD6	0.928959	6.09896e-09	1.25368e-07	DEG
	ENSMUSG00000053062	JAM2	1.68002	6.10373e-09	1.25368e-07	DEG
	ENSMUSG00000031504	RAB20	0.911233	6.27592e-09	1.28673e-07	DEG
	ENSMUSG00000022014	EPSTI1	0.706097	6.41725e-09	1.31335e-07	DEG
	ENSMUSG00000078780	GM5150	-1.40409	6.43379e-09	1.31366e-07	DEG
	ENSMUSG00000000730	DNMT3L	1.27351	6.44175e-09	1.31366e-07	DEG
	ENSMUSG00000035891	CERK	-0.681671	6.54506e-09	1.33235e-07	DEG
	ENSMUSG00000026687	ALDH9A1	-0.598363	6.66131e-09	1.35119e-07	DEG
	ENSMUSG00000024661	FTH1	0.60799	6.64952e-09	1.35119e-07	DEG
	ENSMUSG00000031129	SLC9A9	-1.35259	6.67862e-09	1.3523e-07	DEG
	ENSMUSG00000039395	MREG	0.840008	6.72612e-09	1.35951e-07	DEG
	ENSMUSG00000003849	NQO1	0.954485	6.80574e-09	1.37317e-07	DEG
	ENSMUSG00000040274	CDK6	1.00683	6.8334e-09	1.37632e-07	DEG
	ENSMUSG00000040026	SAA3	1.79167	7.02798e-09	1.41302e-07	DEG
	ENSMUSG00000028128	F3	1.22641	7.1389e-09	1.4328e-07	DEG
	ENSMUSG00000020572	NAMPT	0.836545	7.22976e-09	1.44849e-07	DEG
	ENSMUSG00000050578	MMP13	0.872238	7.25483e-09	1.45097e-07	DEG
	ENSMUSG00000046826	FAM187B	-1.70629	7.46036e-09	1.48946e-07	DEG
	ENSMUSG00000021054	SGPP1	-0.777192	7.61134e-09	1.51695e-07	DEG
	ENSMUSG00000030156	CD69	1.44489	7.73455e-09	1.53882e-07	DEG
	ENSMUSG00000055538	ZCCHC24	-1.1567	8.23481e-09	1.6355e-07	DEG
	ENSMUSG00000026821	RALGDS	1.01189	8.37197e-09	1.65986e-07	DEG
	ENSMUSG00000031780	CCL17	1.21524	8.51076e-09	1.68445e-07	DEG
	ENSMUSG00000021890	EAF1	0.646498	8.53676e-09	1.68668e-07	DEG
	ENSMUSG00000028538	ST3GAL3	0.583309	8.60438e-09	1.6971e-07	DEG
	ENSMUSG00000032359	CTSH	-0.522461	8.77569e-09	1.7279e-07	DEG
	ENSMUSG00000028347	TMEFF1	1.28277	8.90947e-09	1.75122e-07	DEG
	ENSMUSG00000039982	DTX4	0.655139	9.02273e-09	1.77044e-07	DEG
	ENSMUSG00000032131	ABCG4	0.900017	9.24469e-09	1.80894e-07	DEG
	ENSMUSG00000053846	LIPG	1.82416	9.2506e-09	1.80894e-07	DEG
	ENSMUSG00000028163	NFKB1	0.797508	9.34769e-09	1.8248e-07	DEG
	ENSMUSG00000074743	THBD	-1.64996	9.79907e-09	1.90965e-07	DEG
	ENSMUSG00000031609	SAP30	0.859724	1.01297e-08	1.97072e-07	DEG
	ENSMUSG00000027843	PTPN22	-0.871673	1.0206e-08	1.98219e-07	DEG
	ENSMUSG00000036862	DCHS1	-2.07544	1.02637e-08	1.99e-07	DEG
	ENSMUSG00000078853	IGTP	1.17158	1.02874e-08	1.99123e-07	DEG
	ENSMUSG00000036181	HIST1H1C	-0.690906	1.06045e-08	2.04913e-07	DEG
	ENSMUSG00000022912	PROS1	-0.87924	1.10059e-08	2.1231e-07	DEG
	ENSMUSG00000003484	CYP4F18	-0.696457	1.10363e-08	2.12537e-07	DEG
	ENSMUSG00000041313	SLC7A1	0.927685	1.13505e-08	2.1822e-07	DEG
	ENSMUSG00000037224	ZFYVE28	-2.52473	1.14414e-08	2.19597e-07	DEG
	ENSMUSG00000030763	LCMT1	-0.842885	1.15112e-08	2.20567e-07	DEG
	ENSMUSG00000025375	AATK	-0.993488	1.15704e-08	2.21329e-07	DEG
	ENSMUSG00000044468	TENT5C	0.785874	1.17592e-08	2.24566e-07	DEG
	ENSMUSG00000007655	CAV1	1.53126	1.18885e-08	2.26656e-07	DEG
	ENSMUSG00000021125	ARG2	0.879609	1.25988e-08	2.39397e-07	DEG
	ENSMUSG00000000982	CCL3	1.44634	1.25783e-08	2.39397e-07	DEG
	ENSMUSG00000040297	SUCO	0.828484	1.28328e-08	2.43439e-07	DEG
	ENSMUSG00000017057	IL13RA1	0.745639	1.2982e-08	2.45861e-07	DEG
	ENSMUSG00000020629	ADI1	-1.04019	1.3085e-08	2.47401e-07	DEG
	ENSMUSG00000030232	AEBP2	0.583497	1.36024e-08	2.56759e-07	DEG
	ENSMUSG00000006418	RNF114	0.526311	1.37418e-08	2.58963e-07	DEG
	ENSMUSG00000031762	MT2	0.902068	1.43954e-08	2.70833e-07	DEG
	ENSMUSG00000058655	EIF4B	-0.543221	1.48658e-08	2.79223e-07	DEG
	ENSMUSG00000067199	FRAT1	-1.48288	1.52077e-08	2.85175e-07	DEG
	ENSMUSG00000027832	PTX3	1.45729	1.55615e-08	2.91332e-07	DEG
	ENSMUSG00000026809	SPACA9	-1.4522	1.56673e-08	2.92833e-07	DEG
	ENSMUSG00000025340	RABGEF1	0.634913	1.58849e-08	2.96414e-07	DEG
	ENSMUSG00000020009	IFNGR1	-0.656479	1.63924e-08	3.05386e-07	DEG
	ENSMUSG00000026672	OPTN	0.888448	1.64269e-08	3.05494e-07	DEG
	ENSMUSG00000002847	PLA1A	1.91653	1.64517e-08	3.05494e-07	DEG
	ENSMUSG00000063234	GPR84	1.51724	1.66191e-08	3.08101e-07	DEG
	ENSMUSG00000047592	NXPE5	-1.16792	1.67098e-08	3.09281e-07	DEG
	ENSMUSG00000031760	MT3	2.32228	1.68949e-08	3.12201e-07	DEG
	ENSMUSG00000027332	IVD	-0.624561	1.69623e-08	3.1294e-07	DEG
	ENSMUSG00000024401	TNF	2.24752	1.74526e-08	3.21466e-07	DEG
	ENSMUSG00000029925	TBXAS1	-0.553033	1.79206e-08	3.29554e-07	DEG
	ENSMUSG00000023991	FOXP4	1.22101	1.96817e-08	3.61359e-07	DEG
	ENSMUSG00000031367	AP1S2	-0.795597	1.99395e-08	3.65505e-07	DEG
	ENSMUSG00000096334	ENSMUSG00000096334	-0.988748	2.00062e-08	3.6614e-07	DEG
	ENSMUSG00000022661	CD200	1.16296	2.02988e-08	3.70327e-07	DEG
	ENSMUSG00000028037	IFI44	2.13815	2.02999e-08	3.70327e-07	DEG
	ENSMUSG00000019256	AHR	0.88414	2.03649e-08	3.7092e-07	DEG
	ENSMUSG00000001281	ITGB7	-0.958617	2.05172e-08	3.73099e-07	DEG
	ENSMUSG00000053113	SOCS3	1.86695	2.05829e-08	3.73699e-07	DEG
	ENSMUSG00000027984	HADH	-0.756489	2.10427e-08	3.8144e-07	DEG
	ENSMUSG00000007872	ID3	-0.927765	2.19751e-08	3.97711e-07	DEG
	ENSMUSG00000028684	UROD	-0.782269	2.22673e-08	4.02362e-07	DEG
	ENSMUSG00000036526	CARD11	-0.923707	2.23426e-08	4.02849e-07	DEG
	ENSMUSG00000045322	TLR9	-0.923321	2.23648e-08	4.02849e-07	DEG
	ENSMUSG00000039783	KMO	-2.07479	2.27558e-08	4.09246e-07	DEG
	ENSMUSG00000039976	TBC1D16	-0.99662	2.32502e-08	4.17479e-07	DEG
	ENSMUSG00000039126	PRUNE2	-0.693117	2.37055e-08	4.24987e-07	DEG
	ENSMUSG00000086938	4930481A15RIK	-1.92473	2.43851e-08	4.35487e-07	DEG
	ENSMUSG00000031431	TSC22D3	-1.30833	2.44056e-08	4.35487e-07	DEG
	ENSMUSG00000085295	4930430E12RIK	0.798704	2.43627e-08	4.35487e-07	DEG
	ENSMUSG00000004099	DNMT1	-0.546128	2.50656e-08	4.45871e-07	DEG
	ENSMUSG00000063450	SYNE2	0.765441	2.5037e-08	4.45871e-07	DEG
	ENSMUSG00000024897	APBA1	-0.722089	2.51284e-08	4.46293e-07	DEG
	ENSMUSG00000033083	TBC1D4	0.697286	2.52388e-08	4.47557e-07	DEG
	ENSMUSG00000035095	FAM167A	1.36343	2.56027e-08	4.53306e-07	DEG
	ENSMUSG00000060376	BCKDHA	-0.672749	2.61463e-08	4.62215e-07	DEG
	ENSMUSG00000026946	NMI	0.854653	2.65416e-08	4.68478e-07	DEG
	ENSMUSG00000021366	HIVEP1	0.618879	2.72136e-08	4.79597e-07	DEG
	ENSMUSG00000052102	GNPDA1	-0.664992	2.76632e-08	4.86021e-07	DEG
	ENSMUSG00000041153	OSGIN2	0.919237	2.76551e-08	4.86021e-07	DEG
	ENSMUSG00000044485	KLK1B11	-0.54194	2.80124e-08	4.90646e-07	DEG
	ENSMUSG00000052293	TAF9	0.83962	2.79995e-08	4.90646e-07	DEG
	ENSMUSG00000030088	ALDH1L1	-0.73798	2.84348e-08	4.97282e-07	DEG
	ENSMUSG00000049624	SLC17A5	-0.824351	2.90382e-08	5.07058e-07	DEG
	ENSMUSG00000018983	E2F2	-0.867985	3.03618e-08	5.29248e-07	DEG
	ENSMUSG00000034248	SLC25A37	0.814675	3.04016e-08	5.29248e-07	DEG
	ENSMUSG00000021895	ARHGEF3	0.758696	3.20644e-08	5.57344e-07	DEG
	ENSMUSG00000046908	LTB4R1	-0.877984	3.30392e-08	5.72841e-07	DEG
	ENSMUSG00000027313	CHAC1	2.40519	3.30563e-08	5.72841e-07	DEG
	ENSMUSG00000018986	SLFN3	1.14059	3.33119e-08	5.76397e-07	DEG
	ENSMUSG00000074497	A430078G23RIK	-1.57434	3.34847e-08	5.77771e-07	DEG
	ENSMUSG00000036067	SLC2A6	0.774064	3.34925e-08	5.77771e-07	DEG
	ENSMUSG00000035671	ZSWIM4	0.755617	3.40325e-08	5.86201e-07	DEG
	ENSMUSG00000027423	SNX5	-0.646074	3.5404e-08	6.08906e-07	DEG
	ENSMUSG00000026360	RGS2	-0.739813	3.57111e-08	6.13264e-07	DEG
	ENSMUSG00000037110	RALGAPA2	0.904668	3.59632e-08	6.16666e-07	DEG
	ENSMUSG00000037649	H2-DMA	-0.622469	3.65094e-08	6.25094e-07	DEG
	ENSMUSG00000019850	TNFAIP3	1.21862	3.67574e-08	6.28398e-07	DEG
	ENSMUSG00000027366	SPPL2A	0.674918	3.68193e-08	6.28515e-07	DEG
	ENSMUSG00000023034	NR4A1	0.792455	3.77339e-08	6.43166e-07	DEG
	ENSMUSG00000038418	EGR1	0.978809	3.77945e-08	6.43239e-07	DEG
	ENSMUSG00000032245	CLN6	-0.731343	3.84193e-08	6.52899e-07	DEG
	ENSMUSG00000021303	GNG4	2.86621	3.91194e-08	6.63809e-07	DEG
	ENSMUSG00000040093	BMF	-0.98196	3.98256e-08	6.7479e-07	DEG
	ENSMUSG00000037816	FBXW17	0.720059	4.01613e-08	6.79469e-07	DEG
	ENSMUSG00000097754	PTGS2OS2	2.72787	4.04741e-08	6.83748e-07	DEG
	ENSMUSG00000026547	TAGLN2	0.554686	4.09532e-08	6.90821e-07	DEG
	ENSMUSG00000000876	PXMP4	-0.808442	4.13589e-08	6.96635e-07	DEG
	ENSMUSG00000061119	PRCP	-0.524469	4.15968e-08	6.99611e-07	DEG
	ENSMUSG00000017631	ABR	0.550036	4.16714e-08	6.99834e-07	DEG
	ENSMUSG00000028156	EIF4E	0.785185	4.18188e-08	7.01278e-07	DEG
	ENSMUSG00000001300	EFNB2	1.07392	4.23855e-08	7.09739e-07	DEG
	ENSMUSG00000029915	CLEC5A	1.19907	4.26121e-08	7.1249e-07	DEG
	ENSMUSG00000028927	PADI2	-0.895023	4.33763e-08	7.24207e-07	DEG
	ENSMUSG00000079491	H2-T10	0.696713	4.36229e-08	7.27261e-07	DEG
	ENSMUSG00000038264	SEMA7A	0.787891	4.40185e-08	7.32786e-07	DEG
	ENSMUSG00000037752	XKR8	0.83004	4.45044e-08	7.39797e-07	DEG
	ENSMUSG00000022180	SLC7A8	0.718842	4.46105e-08	7.40482e-07	DEG
	ENSMUSG00000029826	ZC3HAV1	0.593751	4.5401e-08	7.5251e-07	DEG
	ENSMUSG00000053898	ECH1	-0.553001	4.63071e-08	7.66417e-07	DEG
	ENSMUSG00000023106	DENR	0.657332	4.79019e-08	7.91664e-07	DEG
	ENSMUSG00000036931	NFKBID	0.815468	4.83434e-08	7.97724e-07	DEG
	ENSMUSG00000022092	PPP3CC	0.957756	4.84083e-08	7.97724e-07	DEG
	ENSMUSG00000034612	CHST11	0.776465	5.01444e-08	8.25143e-07	DEG
	ENSMUSG00000024737	SLC15A3	0.513784	5.11051e-08	8.39741e-07	DEG
	ENSMUSG00000032527	PCCB	-0.651235	5.33016e-08	8.7332e-07	DEG
	ENSMUSG00000024743	SYT7	0.990261	5.32372e-08	8.7332e-07	DEG
	ENSMUSG00000024187	FAM234A	-0.62423	5.54089e-08	9.06547e-07	DEG
	ENSMUSG00000048924	CCDC125	-0.779221	5.58037e-08	9.117e-07	DEG
	ENSMUSG00000024663	RAB3IL1	-0.649889	5.81021e-08	9.47894e-07	DEG
	ENSMUSG00000034771	TLE2	-0.917311	6.01091e-08	9.79238e-07	DEG
	ENSMUSG00000004633	CHN2	-1.01048	6.10005e-08	9.92344e-07	DEG
	ENSMUSG00000029314	GPAT3	2.10145	6.2892e-08	1.02166e-06	DEG
	ENSMUSG00000071657	BSCL2	-0.54864	6.31039e-08	1.02365e-06	DEG
	ENSMUSG00000074813	MORRBID	1.02658	6.37715e-08	1.03301e-06	DEG
	ENSMUSG00000076441	ASS1	0.880415	6.41471e-08	1.03762e-06	DEG
	ENSMUSG00000025383	IL23A	1.91494	6.53272e-08	1.05521e-06	DEG
	ENSMUSG00000030653	GM45837	-0.597358	6.5817e-08	1.06162e-06	DEG
	ENSMUSG00000016528	MAPKAPK2	0.78097	6.63533e-08	1.06876e-06	DEG
	ENSMUSG00000029616	ERP29	-0.543296	6.71231e-08	1.07964e-06	DEG
	ENSMUSG00000035711	DOK3	-0.594898	6.72266e-08	1.07979e-06	DEG
	ENSMUSG00000043510	HSCB	-0.939048	6.78132e-08	1.08768e-06	DEG
	ENSMUSG00000062488	IFIT3B	1.37986	6.96652e-08	1.11582e-06	DEG
	ENSMUSG00000027863	CD2	-2.40377	6.98351e-08	1.11697e-06	DEG
	ENSMUSG00000039531	ZUP1	1.06706	7.11454e-08	1.13634e-06	DEG
	ENSMUSG00000002233	RHOC	0.53393	7.20167e-08	1.14865e-06	DEG
	ENSMUSG00000001741	IL16	-0.837335	7.27593e-08	1.15887e-06	DEG
	ENSMUSG00000030340	SCNN1A	-1.73292	7.47659e-08	1.18917e-06	DEG
	ENSMUSG00000094870	ZFP131	0.784384	7.57444e-08	1.20306e-06	DEG
	ENSMUSG00000031849	COMP	1.04959	7.61788e-08	1.20828e-06	DEG
	ENSMUSG00000024778	FAS	0.703534	7.63592e-08	1.20946e-06	DEG
	ENSMUSG00000023460	RAB12	0.614211	7.69512e-08	1.21548e-06	DEG
	ENSMUSG00000022514	IL1RAP	0.996227	7.70585e-08	1.21548e-06	DEG
	ENSMUSG00000090958	LRRC32	1.08329	7.69893e-08	1.21548e-06	DEG
	ENSMUSG00000047379	B4GAT1	-0.811836	7.76952e-08	1.22383e-06	DEG
	ENSMUSG00000024750	ZFAND5	0.520428	7.8616e-08	1.23663e-06	DEG
	ENSMUSG00000037221	MOSPD3	-0.641537	7.92417e-08	1.24305e-06	DEG
	ENSMUSG00000093470	ENSMUSG00000093470	0.681313	7.9191e-08	1.24305e-06	DEG
	ENSMUSG00000021990	SPATA13	1.27384	8.09487e-08	1.26808e-06	DEG
	ENSMUSG00000038967	PDK2	-0.954803	8.10871e-08	1.26851e-06	DEG
	ENSMUSG00000036606	PLXNB2	-0.965356	8.14481e-08	1.27242e-06	DEG
	ENSMUSG00000024921	SMARCA2	-0.688144	8.18794e-08	1.27663e-06	DEG
	ENSMUSG00000017754	PLTP	-0.664702	8.20174e-08	1.27663e-06	DEG
	ENSMUSG00000001156	MXD1	0.699979	8.20528e-08	1.27663e-06	DEG
	ENSMUSG00000041654	SLC39A11	-0.608105	8.54699e-08	1.32798e-06	DEG
	ENSMUSG00000018427	YPEL2	-0.969551	8.58463e-08	1.3304e-06	DEG
	ENSMUSG00000032575	MANF	0.530471	8.58586e-08	1.3304e-06	DEG
	ENSMUSG00000024339	TAP2	0.565162	8.93754e-08	1.38302e-06	DEG
	ENSMUSG00000031824	6430548M08RIK	-0.645676	8.9697e-08	1.38424e-06	DEG
	ENSMUSG00000060261	GTF2I	-0.599173	8.96338e-08	1.38424e-06	DEG
	ENSMUSG00000046562	UNC119B	-0.695251	9.14884e-08	1.40998e-06	DEG
	ENSMUSG00000023104	RFC2	-0.638423	9.30558e-08	1.43221e-06	DEG
	ENSMUSG00000033033	CALHM2	-0.869784	9.44304e-08	1.44946e-06	DEG
	ENSMUSG00000050627	GPD1L	-0.726871	9.4326e-08	1.44946e-06	DEG
	ENSMUSG00000004936	MAP2K1	0.563175	1.00615e-07	1.54231e-06	DEG
	ENSMUSG00000055067	SMYD3	-0.850525	1.01801e-07	1.5584e-06	DEG
	ENSMUSG00000032815	FANCA	-0.897065	1.02962e-07	1.57406e-06	DEG
	ENSMUSG00000008540	MGST1	-0.595769	1.03867e-07	1.58578e-06	DEG
	ENSMUSG00000036552	ERMARD	-0.937457	1.0401e-07	1.58584e-06	DEG
	ENSMUSG00000033295	PTPRF	1.31981	1.06455e-07	1.62095e-06	DEG
	ENSMUSG00000049401	OGFR	0.598937	1.08669e-07	1.65246e-06	DEG
	ENSMUSG00000028100	NUDT17	0.882726	1.11295e-07	1.69014e-06	DEG
	ENSMUSG00000040548	TEX2	-0.700272	1.13177e-07	1.71644e-06	DEG
	ENSMUSG00000025494	SIGIRR	-1.07045	1.17368e-07	1.77529e-06	DEG
	ENSMUSG00000018286	PSMB6	0.532575	1.17267e-07	1.77529e-06	DEG
	ENSMUSG00000032470	MRAS	-0.697186	1.21922e-07	1.84174e-06	DEG
	ENSMUSG00000002104	RAPSN	-1.26614	1.24516e-07	1.87844e-06	DEG
	ENSMUSG00000021067	SAV1	0.585606	1.25974e-07	1.89792e-06	DEG
	ENSMUSG00000040061	PLCB2	-0.54689	1.26164e-07	1.89829e-06	DEG
	ENSMUSG00000023913	PLA2G7	0.57181	1.30091e-07	1.95479e-06	DEG
	ENSMUSG00000029162	KHK	-0.800858	1.32974e-07	1.99548e-06	DEG
	ENSMUSG00000030474	SIGLECE	0.774715	1.34257e-07	2.0121e-06	DEG
	ENSMUSG00000049295	ZFP219	-0.656784	1.34904e-07	2.0165e-06	DEG
	ENSMUSG00000015243	ABCA1	0.679477	1.34817e-07	2.0165e-06	DEG
	ENSMUSG00000047810	CCDC88B	0.78218	1.35601e-07	2.02426e-06	DEG
	ENSMUSG00000025150	CBR2	-1.81428	1.37056e-07	2.04331e-06	DEG
	ENSMUSG00000031808	SLC27A1	-0.724188	1.37686e-07	2.05003e-06	DEG
	ENSMUSG00000050022	AMZ1	-0.971588	1.39672e-07	2.07476e-06	DEG
	ENSMUSG00000040711	SH3PXD2B	0.527785	1.3971e-07	2.07476e-06	DEG
	ENSMUSG00000020883	FBXL20	-0.712454	1.41075e-07	2.09231e-06	DEG
	ENSMUSG00000070034	SP110	0.864044	1.4234e-07	2.10833e-06	DEG
	ENSMUSG00000021929	KPNA3	0.670708	1.4416e-07	2.13253e-06	DEG
	ENSMUSG00000032578	CISH	1.04249	1.45727e-07	2.15292e-06	DEG
	ENSMUSG00000026121	SEMA4C	0.952132	1.49285e-07	2.20263e-06	DEG
	ENSMUSG00000021930	SPRYD7	1.08863	1.54043e-07	2.2699e-06	DEG
	ENSMUSG00000032011	THY1	1.33581	1.63701e-07	2.40911e-06	DEG
	ENSMUSG00000020190	MKNK2	-0.705374	1.69134e-07	2.48586e-06	DEG
	ENSMUSG00000064043	TRERF1	-0.609409	1.69452e-07	2.48732e-06	DEG
	ENSMUSG00000056069	OTULINL	-0.581029	1.70104e-07	2.49369e-06	DEG
	ENSMUSG00000044350	LACC1	0.603215	1.7077e-07	2.50025e-06	DEG
	ENSMUSG00000002957	AP2A2	-0.53205	1.73433e-07	2.53599e-06	DEG
	ENSMUSG00000030852	TACC2	0.839168	1.74654e-07	2.55058e-06	DEG
	ENSMUSG00000049502	DTX3L	0.895088	1.91497e-07	2.79298e-06	DEG
	ENSMUSG00000044456	RIN3	-0.547802	1.94033e-07	2.82634e-06	DEG
	ENSMUSG00000029366	DCK	0.811805	1.96656e-07	2.86091e-06	DEG
	ENSMUSG00000061887	SSBP3	-0.776957	1.98927e-07	2.89026e-06	DEG
	ENSMUSG00000058756	THRA	-0.913563	1.99443e-07	2.8904e-06	DEG
	ENSMUSG00000033174	MGLL	-0.617052	1.99294e-07	2.8904e-06	DEG
	ENSMUSG00000067203	H2-K2	0.942681	2.02526e-07	2.93137e-06	DEG
	ENSMUSG00000029730	MCM7	-0.793567	2.03042e-07	2.93511e-06	DEG
	ENSMUSG00000039145	CAMK1D	-0.685873	2.06362e-07	2.97934e-06	DEG
	ENSMUSG00000062082	CD200R4	-0.5483	2.12104e-07	3.05837e-06	DEG
	ENSMUSG00000040591	1110051M20RIK	-1.02099	2.13169e-07	3.06986e-06	DEG
	ENSMUSG00000033857	ENGASE	-1.28951	2.22646e-07	3.20229e-06	DEG
	ENSMUSG00000029135	FOSL2	0.702402	2.24226e-07	3.21691e-06	DEG
	ENSMUSG00000034855	CXCL10	1.57692	2.24112e-07	3.21691e-06	DEG
	ENSMUSG00000029554	MAD1L1	-0.662724	2.26829e-07	3.25018e-06	DEG
	ENSMUSG00000031755	BBS2	-1.10479	2.34641e-07	3.3579e-06	DEG
	ENSMUSG00000052270	FPR2	1.1565	2.35145e-07	3.3609e-06	DEG
	ENSMUSG00000027195	HSD17B12	0.627607	2.36908e-07	3.38186e-06	DEG
	ENSMUSG00000002489	TIAM1	-0.631944	2.38658e-07	3.40258e-06	DEG
	ENSMUSG00000004565	PNPLA6	-0.641321	2.39784e-07	3.41438e-06	DEG
	ENSMUSG00000022562	OPLAH	-1.16204	2.51206e-07	3.57052e-06	DEG
	ENSMUSG00000019738	POLR2I	-0.664209	2.51375e-07	3.57052e-06	DEG
	ENSMUSG00000029417	CXCL9	1.64332	2.52575e-07	3.58311e-06	DEG
	ENSMUSG00000021876	RNASE4	-0.758348	2.55879e-07	3.62548e-06	DEG
	ENSMUSG00000039747	ORAI2	0.787654	2.58089e-07	3.65227e-06	DEG
	ENSMUSG00000003153	SLC2A3	-0.901675	2.63032e-07	3.71761e-06	DEG
	ENSMUSG00000028974	DFFA	-0.668016	2.63946e-07	3.72591e-06	DEG
	ENSMUSG00000022428	CBY1	-0.888068	2.71699e-07	3.83062e-06	DEG
	ENSMUSG00000049744	ARHGAP15	-1.10319	2.74882e-07	3.87072e-06	DEG
	ENSMUSG00000047821	TRIM16	-0.837926	2.76696e-07	3.88668e-06	DEG
	ENSMUSG00000017670	ELMO2	-0.531298	2.7662e-07	3.88668e-06	DEG
	ENSMUSG00000006715	GMNN	-0.866039	2.7782e-07	3.89766e-06	DEG
	ENSMUSG00000021483	CDK20	-0.919587	2.87367e-07	4.02666e-06	DEG
	ENSMUSG00000034472	RASD2	2.21375	2.88161e-07	4.03284e-06	DEG
	ENSMUSG00000020284	CFAP410	-0.729048	2.90914e-07	4.06147e-06	DEG
	ENSMUSG00000024675	MS4A4C	1.4258	2.90918e-07	4.06147e-06	DEG
	ENSMUSG00000049191	RTL5	-0.682908	2.91434e-07	4.06371e-06	DEG
	ENSMUSG00000031429	PSMD10	0.657457	2.92945e-07	4.07979e-06	DEG
	ENSMUSG00000035547	CAPN5	-0.92363	2.97346e-07	4.13604e-06	DEG
	ENSMUSG00000030742	LAT	1.1843	3.00241e-07	4.17124e-06	DEG
	ENSMUSG00000024197	PLIN3	-0.543601	3.01481e-07	4.18337e-06	DEG
	ENSMUSG00000087362	GM13710	-2.49224	3.02821e-07	4.19687e-06	DEG
	ENSMUSG00000027330	CDC25B	-0.983693	3.16076e-07	4.37525e-06	DEG
	ENSMUSG00000028793	RNF19B	0.702741	3.18514e-07	4.40367e-06	DEG
	ENSMUSG00000030148	CLEC4A2	-0.549678	3.30332e-07	4.56153e-06	DEG
	ENSMUSG00000032604	QARS	-0.52554	3.3487e-07	4.61625e-06	DEG
	ENSMUSG00000020069	HNRNPH3	0.705305	3.35103e-07	4.61625e-06	DEG
	ENSMUSG00000040907	ATP1A3	-0.604576	3.48732e-07	4.79821e-06	DEG
	ENSMUSG00000039501	ZNFX1	0.852303	3.54167e-07	4.86714e-06	DEG
	ENSMUSG00000085882	2610507I01RIK	-1.09314	3.61131e-07	4.95687e-06	DEG
	ENSMUSG00000000202	BTBD17	-2.37995	3.67417e-07	5.0371e-06	DEG
	ENSMUSG00000074794	ARRDC3	-1.22629	3.68004e-07	5.0391e-06	DEG
	ENSMUSG00000001542	ELL2	0.934889	3.73869e-07	5.11328e-06	DEG
	ENSMUSG00000023008	FMNL3	0.52857	3.88069e-07	5.30113e-06	DEG
	ENSMUSG00000073555	GM4951	1.42876	3.88608e-07	5.30216e-06	DEG
	ENSMUSG00000040111	GRAMD1B	0.697613	3.89678e-07	5.31041e-06	DEG
	ENSMUSG00000032122	SLC37A2	-0.734502	4.00648e-07	5.4534e-06	DEG
	ENSMUSG00000029521	CHEK2	-1.17987	4.02509e-07	5.4657e-06	DEG
	ENSMUSG00000027955	GASK1B	-0.855507	4.02274e-07	5.4657e-06	DEG
	ENSMUSG00000032532	CCK	1.3713	4.03697e-07	5.47532e-06	DEG
	ENSMUSG00000022304	DPYS	1.0609	4.04304e-07	5.47704e-06	DEG
	ENSMUSG00000002409	DYRK1B	-1.12729	4.11456e-07	5.56733e-06	DEG
	ENSMUSG00000086564	CD101	-0.880716	4.13708e-07	5.59117e-06	DEG
	ENSMUSG00000021384	SUSD3	-0.860613	4.14954e-07	5.60138e-06	DEG
	ENSMUSG00000003206	EBI3	0.784681	4.16475e-07	5.61528e-06	DEG
	ENSMUSG00000045980	TMEM104	-0.668371	4.17387e-07	5.62094e-06	DEG
	ENSMUSG00000083282	CTSF	-0.875693	4.20626e-07	5.65789e-06	DEG
	ENSMUSG00000020089	PPA1	0.800409	4.29645e-07	5.7724e-06	DEG
	ENSMUSG00000028164	MANBA	-0.640478	4.31832e-07	5.79497e-06	DEG
	ENSMUSG00000055994	NOD2	0.942496	4.32615e-07	5.79867e-06	DEG
	ENSMUSG00000027227	SORD	-0.720037	4.3666e-07	5.84603e-06	DEG
	ENSMUSG00000006205	HTRA1	1.30145	4.47022e-07	5.97774e-06	DEG
	ENSMUSG00000061046	HAGHL	-0.722741	4.52114e-07	6.03171e-06	DEG
	ENSMUSG00000034247	PLEKHM1	-0.571009	4.52074e-07	6.03171e-06	DEG
	ENSMUSG00000073609	D2HGDH	-0.777067	4.53194e-07	6.03906e-06	DEG
	ENSMUSG00000021676	IQGAP2	-0.827932	4.58447e-07	6.10194e-06	DEG
	ENSMUSG00000022901	CD86	0.580798	4.60209e-07	6.11826e-06	DEG
	ENSMUSG00000079020	SLC45A4	-0.597962	4.6098e-07	6.12139e-06	DEG
	ENSMUSG00000021322	AOAH	0.717512	4.67805e-07	6.2048e-06	DEG
	ENSMUSG00000057135	SCIMP	1.0018	4.68885e-07	6.21192e-06	DEG
	ENSMUSG00000036053	FMNL2	0.753783	4.72051e-07	6.2466e-06	DEG
	ENSMUSG00000032068	PLET1	1.11725	4.72695e-07	6.24789e-06	DEG
	ENSMUSG00000022075	RHOBTB2	-0.819335	4.76669e-07	6.28827e-06	DEG
	ENSMUSG00000038181	CHPF2	0.486926	4.76851e-07	6.28827e-06	DEG
	ENSMUSG00000074345	TNFAIP8L3	0.756272	4.86724e-07	6.41106e-06	DEG
	ENSMUSG00000030330	ING4	-0.719354	4.9978e-07	6.57544e-06	DEG
	ENSMUSG00000025225	NFKB2	0.691614	5.0425e-07	6.62662e-06	DEG
	ENSMUSG00000038623	TM6SF1	-0.589345	5.10293e-07	6.69833e-06	DEG
	ENSMUSG00000060675	PLAAT3	0.767762	5.16327e-07	6.76975e-06	DEG
	ENSMUSG00000030966	TRIM21	0.732873	5.21336e-07	6.82759e-06	DEG
	ENSMUSG00000039887	ALG14	-0.969134	5.38777e-07	7.04792e-06	DEG
	ENSMUSG00000046949	NQO2	-0.905346	5.40412e-07	7.06122e-06	DEG
	ENSMUSG00000028104	POLR3GL	-0.820367	5.46332e-07	7.13042e-06	DEG
	ENSMUSG00000030214	PLBD1	-0.579003	5.47179e-07	7.13332e-06	DEG
	ENSMUSG00000036402	GNG12	0.717263	5.64962e-07	7.35675e-06	DEG
	ENSMUSG00000029576	RADIL	1.23442	5.66276e-07	7.36546e-06	DEG
	ENSMUSG00000054720	LRRC8C	0.614482	5.70573e-07	7.41291e-06	DEG
	ENSMUSG00000015766	EPS8	-0.959698	5.7707e-07	7.48879e-06	DEG
	ENSMUSG00000031385	PLXNB3	-1.78955	5.82292e-07	7.53943e-06	DEG
	ENSMUSG00000038286	BPHL	-0.840192	5.82231e-07	7.53943e-06	DEG
	ENSMUSG00000070390	NLRP1B	-0.871613	5.93954e-07	7.68172e-06	DEG
	ENSMUSG00000032411	TFDP2	-1.08735	6.0292e-07	7.78886e-06	DEG
	ENSMUSG00000014470	RNF166	-0.534902	6.11306e-07	7.88826e-06	DEG
	ENSMUSG00000040272	ACCS	-0.790274	6.16169e-07	7.94205e-06	DEG
	ENSMUSG00000010529	GM266	1.2332	6.18575e-07	7.96407e-06	DEG
	ENSMUSG00000000594	GM2A	-0.468352	6.24895e-07	8.03637e-06	NA
	ENSMUSG00000020184	MDM2	0.516898	6.30667e-07	8.10149e-06	DEG
	ENSMUSG00000026288	INPP5D	-0.514716	6.39567e-07	8.20657e-06	DEG
	ENSMUSG00000023903	MMP25	0.758488	6.47861e-07	8.30367e-06	DEG
	ENSMUSG00000027544	NFATC2	-1.0257	6.56945e-07	8.40124e-06	DEG
	ENSMUSG00000027660	SKIL	0.593391	6.56698e-07	8.40124e-06	DEG
	ENSMUSG00000071547	NT5DC2	-0.724074	6.61291e-07	8.44737e-06	DEG
	ENSMUSG00000060477	IRAK2	0.617551	6.79875e-07	8.67505e-06	DEG
	ENSMUSG00000038518	JARID2	0.704663	6.96449e-07	8.87662e-06	DEG
	ENSMUSG00000024770	LIPN	-0.99952	7.08708e-07	9.02279e-06	DEG
	ENSMUSG00000037406	HTRA4	2.08745	7.16014e-07	9.10566e-06	DEG
	ENSMUSG00000018931	NATD1	-0.643052	7.20096e-07	9.14738e-06	DEG
	ENSMUSG00000037111	SETD7	-0.591445	7.32608e-07	9.29598e-06	DEG
	ENSMUSG00000024866	ACY3	-1.32116	7.40571e-07	9.38659e-06	DEG
	ENSMUSG00000000253	GMPR	-1.07373	7.44386e-07	9.42449e-06	DEG
	ENSMUSG00000038459	ABHD17C	0.728843	7.94263e-07	1.00448e-05	DEG
	ENSMUSG00000059824	DBP	-1.98786	7.96347e-07	1.006e-05	DEG
	ENSMUSG00000020654	ADCY3	-1.46414	8.03122e-07	1.01344e-05	DEG
	ENSMUSG00000023206	IL15RA	0.850565	8.09509e-07	1.02037e-05	DEG
	ENSMUSG00000043065	SPICE1	-1.19102	8.21721e-07	1.03349e-05	DEG
	ENSMUSG00000042719	NAA25	0.705275	8.20844e-07	1.03349e-05	DEG
	ENSMUSG00000064065	IPCEF1	-1.26526	8.31767e-07	1.04497e-05	DEG
	ENSMUSG00000026819	SLC25A25	0.675621	8.32782e-07	1.0451e-05	DEG
	ENSMUSG00000029446	PSPH	-0.8698	8.54969e-07	1.07176e-05	DEG
	ENSMUSG00000027398	IL1B	1.75205	8.64798e-07	1.08289e-05	DEG
	ENSMUSG00000038576	SUSD4	-2.23923	8.67785e-07	1.08449e-05	DEG
	ENSMUSG00000025578	CBX8	-1.14486	8.67973e-07	1.08449e-05	DEG
	ENSMUSG00000059588	CALCRL	0.94363	8.76533e-07	1.09399e-05	DEG
	ENSMUSG00000002983	RELB	0.605381	8.91788e-07	1.11181e-05	DEG
	ENSMUSG00000025337	SBDS	0.507588	8.98094e-07	1.11846e-05	DEG
	ENSMUSG00000030337	VAMP1	-1.13584	8.9917e-07	1.11858e-05	DEG
	ENSMUSG00000020253	PPM1M	-0.488445	9.30112e-07	1.15581e-05	DEG
	ENSMUSG00000024042	SIK1	-0.819086	9.39544e-07	1.16626e-05	DEG
	ENSMUSG00000074677	SIRPB1C	-0.587893	9.44882e-07	1.16907e-05	DEG
	ENSMUSG00000054598	9130230L23RIK	0.995607	9.43592e-07	1.16907e-05	DEG
	ENSMUSG00000028634	HIVEP3	1.22486	9.44729e-07	1.16907e-05	DEG
	ENSMUSG00000039382	WDR45	-0.653288	9.51824e-07	1.17639e-05	DEG
	ENSMUSG00000013707	TNFAIP8L2	-0.768604	9.66916e-07	1.19246e-05	DEG
	ENSMUSG00000037999	ARAP2	0.958515	9.6612e-07	1.19246e-05	DEG
	ENSMUSG00000021880	RNASE6	-0.76704	9.74166e-07	1.20011e-05	DEG
	ENSMUSG00000024732	CCDC86	0.793118	9.89045e-07	1.21712e-05	DEG
	ENSMUSG00000035212	LEPROT	-0.481452	9.91344e-07	1.21864e-05	NA
	ENSMUSG00000028773	FABP3	0.985116	1.00066e-06	1.22876e-05	DEG
	ENSMUSG00000027864	PTGFRN	-0.683248	1.00437e-06	1.232e-05	DEG
	ENSMUSG00000037331	LARP1	0.624994	1.00827e-06	1.23545e-05	DEG
	ENSMUSG00000058624	GDA	0.632009	1.01309e-06	1.24003e-05	DEG
	ENSMUSG00000032046	ABHD12	-0.598712	1.03983e-06	1.2714e-05	DEG
	ENSMUSG00000025372	BAIAP2	-0.948998	1.04284e-06	1.27372e-05	DEG
	ENSMUSG00000079659	TMEM243	0.725606	1.05231e-06	1.28391e-05	DEG
	ENSMUSG00000003134	TBC1D8	0.486723	1.05729e-06	1.28861e-05	DEG
	ENSMUSG00000040339	FAM102B	0.713749	1.0903e-06	1.32742e-05	DEG
	ENSMUSG00000026928	CARD9	-0.513152	1.10497e-06	1.34385e-05	DEG
	ENSMUSG00000031722	HP	1.11393	1.12396e-06	1.36549e-05	DEG
	ENSMUSG00000019082	SLC25A22	0.659296	1.14809e-06	1.39332e-05	DEG
	ENSMUSG00000036390	GADD45A	0.874447	1.15017e-06	1.39437e-05	DEG
	ENSMUSG00000050395	TNFSF15	1.86141	1.15657e-06	1.40064e-05	DEG
	ENSMUSG00000090164	BC035044	1.00495	1.20078e-06	1.45264e-05	DEG
	ENSMUSG00000032000	BIRC3	0.590065	1.20417e-06	1.4552e-05	DEG
	ENSMUSG00000021356	IRF4	0.59464	1.20961e-06	1.46022e-05	DEG
	ENSMUSG00000031216	STARD8	-0.685967	1.21471e-06	1.46484e-05	DEG
	ENSMUSG00000031778	CX3CL1	0.62687	1.23315e-06	1.4855e-05	DEG
	ENSMUSG00000037306	MAN1C1	-0.537954	1.25685e-06	1.51246e-05	DEG
	ENSMUSG00000001062	VPS9D1	-0.615995	1.29027e-06	1.55104e-05	DEG
	ENSMUSG00000028525	PDE4B	0.924018	1.32842e-06	1.59522e-05	DEG
	ENSMUSG00000036006	RIPOR2	1.20883	1.3393e-06	1.6066e-05	DEG
	ENSMUSG00000038578	SUSD1	-0.898403	1.34449e-06	1.60909e-05	DEG
	ENSMUSG00000073678	PGAP1	-0.842913	1.3456e-06	1.60909e-05	DEG
	ENSMUSG00000025511	TSPAN4	-0.646717	1.34405e-06	1.60909e-05	DEG
	ENSMUSG00000050592	FAM78A	-0.681806	1.35797e-06	1.62218e-05	DEG
	ENSMUSG00000091311	SPATA31D1B	1.4144	1.36652e-06	1.63069e-05	DEG
	ENSMUSG00000022108	ITM2B	-0.425216	1.37064e-06	1.6339e-05	NA
	ENSMUSG00000021482	PRXL2C	-0.994022	1.39657e-06	1.66206e-05	DEG
	ENSMUSG00000068015	LRCH1	0.589967	1.39718e-06	1.66206e-05	DEG
	ENSMUSG00000059479	B3GNT8	-0.810767	1.42256e-06	1.6905e-05	DEG
	ENSMUSG00000058258	IDI1	0.555881	1.43138e-06	1.69745e-05	DEG
	ENSMUSG00000055639	DACH1	1.1193	1.43045e-06	1.69745e-05	DEG
	ENSMUSG00000005986	ANKRD13D	-0.985242	1.43394e-06	1.69872e-05	DEG
	ENSMUSG00000067586	S1PR3	1.96911	1.44129e-06	1.70565e-05	DEG
	ENSMUSG00000001270	CKB	-0.69515	1.46763e-06	1.73371e-05	DEG
	ENSMUSG00000014956	PPP1CB	0.505639	1.47149e-06	1.73371e-05	DEG
	ENSMUSG00000000568	HNRNPD	0.594529	1.47259e-06	1.73371e-05	DEG
	ENSMUSG00000002733	PLEKHA3	0.610341	1.46978e-06	1.73371e-05	DEG
	ENSMUSG00000070544	TOP1	0.716033	1.47103e-06	1.73371e-05	DEG
	ENSMUSG00000055413	H2-Q5	1.07105	1.47795e-06	1.73823e-05	DEG
	ENSMUSG00000000552	ZFP385A	-0.504162	1.49292e-06	1.75402e-05	DEG
	ENSMUSG00000047409	CTDSPL	-0.962674	1.50633e-06	1.76796e-05	DEG
	ENSMUSG00000024583	TXNL1	0.502838	1.51122e-06	1.77188e-05	DEG
	ENSMUSG00000044703	PHF11A	1.09634	1.55176e-06	1.81754e-05	DEG
	ENSMUSG00000031792	USB1	0.606809	1.56409e-06	1.83011e-05	DEG
	ENSMUSG00000026466	TOR1AIP1	0.621243	1.59753e-06	1.86732e-05	DEG
	ENSMUSG00000020747	TMEM94	-0.542837	1.62701e-06	1.89985e-05	DEG
	ENSMUSG00000022836	MYLK	1.29034	1.64015e-06	1.91323e-05	DEG
	ENSMUSG00000049878	RLF	0.720543	1.662e-06	1.93674e-05	DEG
	ENSMUSG00000036820	AMDHD2	-0.561387	1.66449e-06	1.93766e-05	DEG
	ENSMUSG00000041429	NTHL1	-0.963386	1.68883e-06	1.96399e-05	DEG
	ENSMUSG00000027281	SLX4IP	0.864534	1.71137e-06	1.98819e-05	DEG
	ENSMUSG00000029640	USP12	0.541055	1.71787e-06	1.99371e-05	DEG
	ENSMUSG00000018339	GPX3	-0.560576	1.72801e-06	2.00344e-05	DEG
	ENSMUSG00000001247	LSR	-0.791049	1.74652e-06	2.02104e-05	DEG
	ENSMUSG00000006585	CDT1	-0.665112	1.74673e-06	2.02104e-05	DEG
	ENSMUSG00000006288	TTC5	-0.579582	1.75041e-06	2.02325e-05	DEG
	ENSMUSG00000005142	MAN2B1	-0.574426	1.7693e-06	2.04302e-05	DEG
	ENSMUSG00000020841	CPD	0.490851	1.82227e-06	2.10206e-05	DEG
	ENSMUSG00000039844	RAPGEF1	0.48818	1.82803e-06	2.10657e-05	DEG
	ENSMUSG00000045817	ZFP36L2	-0.604145	1.83219e-06	2.10924e-05	DEG
	ENSMUSG00000072946	PTGR2	-0.664014	1.84588e-06	2.12285e-05	DEG
	ENSMUSG00000021476	HABP4	-0.63418	1.87761e-06	2.15717e-05	DEG
	ENSMUSG00000038564	IFT172	-0.681613	1.89295e-06	2.17261e-05	DEG
	ENSMUSG00000047414	FLRT2	0.801851	1.9249e-06	2.20706e-05	DEG
	ENSMUSG00000030020	PRICKLE2	-1.22061	1.94168e-06	2.22407e-05	DEG
	ENSMUSG00000042105	INPP5F	-0.652305	1.94471e-06	2.22531e-05	DEG
	ENSMUSG00000022665	CCDC80	-0.656814	1.97637e-06	2.25927e-05	DEG
	ENSMUSG00000033192	LPCAT2	0.542242	1.97835e-06	2.25927e-05	DEG
	ENSMUSG00000072620	SLFN2	0.727169	1.99246e-06	2.27211e-05	DEG
	ENSMUSG00000014599	CSF1	0.940796	1.99357e-06	2.27211e-05	DEG
	ENSMUSG00000029177	CENPA	-0.758301	2.01676e-06	2.29626e-05	DEG
	ENSMUSG00000020261	SLC36A1	-0.886413	2.02462e-06	2.30062e-05	DEG
	ENSMUSG00000019055	PLOD1	-0.608138	2.02456e-06	2.30062e-05	DEG
	ENSMUSG00000028362	TNFSF8	1.09175	2.03752e-06	2.31297e-05	DEG
	ENSMUSG00000040380	CBLN3	1.57145	2.0844e-06	2.36384e-05	DEG
	ENSMUSG00000028403	ZDHHC21	0.634761	2.09986e-06	2.379e-05	DEG
	ENSMUSG00000039199	ZDHHC1	-0.775576	2.11368e-06	2.39229e-05	DEG
	ENSMUSG00000033326	KDM4A	0.443308	2.14459e-06	2.42488e-05	NA
	ENSMUSG00000027610	GSS	0.753209	2.1575e-06	2.43705e-05	DEG
	ENSMUSG00000020308	TPGS1	-0.608522	2.18668e-06	2.46758e-05	DEG
	ENSMUSG00000020034	TCP11L2	-0.782658	2.21281e-06	2.49229e-05	DEG
	ENSMUSG00000006717	ACOT13	-0.76257	2.21295e-06	2.49229e-05	DEG
	ENSMUSG00000002871	TPRA1	-0.579134	2.23167e-06	2.5109e-05	DEG
	ENSMUSG00000025959	KLF7	0.93362	2.23855e-06	2.51616e-05	DEG
	ENSMUSG00000042462	DCTPP1	-0.703391	2.27102e-06	2.55015e-05	DEG
	ENSMUSG00000078349	AW011738	1.49335	2.29341e-06	2.57277e-05	DEG
	ENSMUSG00000050174	NUDT6	-1.06747	2.29831e-06	2.57573e-05	DEG
	ENSMUSG00000045658	PID1	0.599375	2.30576e-06	2.58155e-05	DEG
	ENSMUSG00000029333	ENSMUSG00000029333	1.10796	2.35693e-06	2.63626e-05	DEG
	ENSMUSG00000035697	ARHGAP45	-0.595118	2.36942e-06	2.64763e-05	DEG
	ENSMUSG00000029821	GSDME	-0.83302	2.40043e-06	2.67966e-05	DEG
	ENSMUSG00000051343	RAB11FIP5	-0.760007	2.41879e-06	2.69752e-05	DEG
	ENSMUSG00000030671	PDE3B	-1.07649	2.43297e-06	2.71069e-05	DEG
	ENSMUSG00000030403	VASP	0.72188	2.50078e-06	2.78082e-05	DEG
	ENSMUSG00000030747	DGAT2	1.00559	2.50079e-06	2.78082e-05	DEG
	ENSMUSG00000024404	RIOK3	0.541396	2.51626e-06	2.7953e-05	DEG
	ENSMUSG00000037418	BEST1	0.705603	2.52924e-06	2.80699e-05	DEG
	ENSMUSG00000036046	5031439G07RIK	-0.424645	2.56047e-06	2.83889e-05	NA
	ENSMUSG00000040229	GPR34	-1.88034	2.56672e-06	2.84306e-05	DEG
	ENSMUSG00000029474	RNF34	0.547045	2.57435e-06	2.84875e-05	DEG
	ENSMUSG00000021044	ADCK1	-0.654084	2.6045e-06	2.87932e-05	DEG
	ENSMUSG00000030189	YBX3	0.473328	2.60993e-06	2.88253e-05	NA
	ENSMUSG00000074796	SLC4A11	-1.06167	2.62999e-06	2.90188e-05	DEG
	ENSMUSG00000032594	IP6K1	-0.530904	2.72646e-06	3.00542e-05	DEG
	ENSMUSG00000038151	PRDM1	0.795402	2.76964e-06	3.05008e-05	DEG
	ENSMUSG00000001131	TIMP1	1.06732	2.82656e-06	3.10976e-05	DEG
	ENSMUSG00000078515	DDI2	-0.592185	2.85759e-06	3.14087e-05	DEG
	ENSMUSG00000024030	ABCG1	-0.524886	2.87669e-06	3.15883e-05	DEG
	ENSMUSG00000023307	MARCH5	0.513461	2.90286e-06	3.1845e-05	DEG
	ENSMUSG00000014158	TRPV4	-0.705232	2.92043e-06	3.19763e-05	DEG
	ENSMUSG00000022216	PSME1	0.557426	2.91954e-06	3.19763e-05	DEG
	ENSMUSG00000022978	MIS18A	-0.779846	2.94654e-06	3.22313e-05	DEG
	ENSMUSG00000058794	NFE2	-0.617364	2.9633e-06	3.23836e-05	DEG
	ENSMUSG00000053470	KDM3A	0.588567	2.9957e-06	3.27064e-05	DEG
	ENSMUSG00000074749	KIZ	-1.04721	3.01239e-06	3.28572e-05	DEG
	ENSMUSG00000098557	KCTD12	-0.581833	3.0339e-06	3.30603e-05	DEG
	ENSMUSG00000021872	RNASE10	2.053	3.0575e-06	3.32856e-05	DEG
	ENSMUSG00000029919	HPGDS	-1.12247	3.06823e-06	3.33706e-05	DEG
	ENSMUSG00000052142	RASAL3	-0.580793	3.13472e-06	3.40614e-05	DEG
	ENSMUSG00000037573	TOB1	-0.636291	3.13859e-06	3.4071e-05	DEG
	ENSMUSG00000066684	PILRB1	0.635909	3.14493e-06	3.41074e-05	DEG
	ENSMUSG00000074604	MGST2	-0.734724	3.15654e-06	3.42009e-05	DEG
	ENSMUSG00000060519	TOR3A	0.770824	3.18193e-06	3.44433e-05	DEG
	ENSMUSG00000015932	DSTN	0.445717	3.19054e-06	3.45037e-05	NA
	ENSMUSG00000082286	PISD-PS1	-0.590659	3.29572e-06	3.56075e-05	DEG
	ENSMUSG00000025260	HSD17B10	-0.60783	3.31026e-06	3.57308e-05	DEG
	ENSMUSG00000022453	NAGA	-0.502171	3.34889e-06	3.61136e-05	DEG
	ENSMUSG00000044595	DND1	-1.75139	3.36109e-06	3.6211e-05	DEG
	ENSMUSG00000033487	FNDC3A	0.527455	3.3889e-06	3.64762e-05	DEG
	ENSMUSG00000020475	PGAM2	-1.02633	3.41369e-06	3.66739e-05	DEG
	ENSMUSG00000028630	DYRK2	0.711978	3.41098e-06	3.66739e-05	DEG
	ENSMUSG00000033065	PFKM	-0.812855	3.43879e-06	3.69088e-05	DEG
	ENSMUSG00000024066	XDH	-0.558412	3.45942e-06	3.70953e-05	DEG
	ENSMUSG00000028412	SLC44A1	0.626049	3.46601e-06	3.71311e-05	DEG
	ENSMUSG00000021115	VRK1	-0.656947	3.47578e-06	3.7201e-05	DEG
	ENSMUSG00000036442	THAP11	-0.605279	3.51892e-06	3.76274e-05	DEG
	ENSMUSG00000027111	ITGA6	-0.656912	3.54434e-06	3.78638e-05	DEG
	ENSMUSG00000004562	ARHGEF40	0.57265	3.56098e-06	3.8006e-05	DEG
	ENSMUSG00000024754	CEMIP2	0.622292	3.56711e-06	3.80359e-05	DEG
	ENSMUSG00000024952	RPS6KA4	0.533911	3.57421e-06	3.8076e-05	DEG
	ENSMUSG00000025145	LRRC45	-0.720725	3.5859e-06	3.8165e-05	DEG
	ENSMUSG00000030323	IFT122	-0.889012	3.59169e-06	3.81909e-05	DEG
	ENSMUSG00000028463	CAR9	-0.853788	3.6337e-06	3.85885e-05	DEG
	ENSMUSG00000022415	SYNGR1	-0.664194	3.6368e-06	3.85885e-05	DEG
	ENSMUSG00000029592	USP30	-0.63301	3.63959e-06	3.85885e-05	DEG
	ENSMUSG00000003363	PLD3	-0.496706	3.64597e-06	3.85885e-05	DEG
	ENSMUSG00000020275	REL	0.784153	3.64348e-06	3.85885e-05	DEG
	ENSMUSG00000047604	FRAT2	-1.81496	3.66826e-06	3.87884e-05	DEG
	ENSMUSG00000037759	PTGER2	-0.82171	3.68971e-06	3.89792e-05	DEG
	ENSMUSG00000071068	TREML2	0.623888	3.72279e-06	3.92923e-05	DEG
	ENSMUSG00000028743	AKR7A5	-0.685609	3.76377e-06	3.9615e-05	DEG
	ENSMUSG00000020092	PALD1	-0.580519	3.75715e-06	3.9615e-05	DEG
	ENSMUSG00000055322	TNS1	-0.492144	3.76199e-06	3.9615e-05	DEG
	ENSMUSG00000034361	CPNE2	0.493919	3.77828e-06	3.97311e-05	DEG
	ENSMUSG00000019874	FABP7	-1.59818	3.78316e-06	3.97459e-05	DEG
	ENSMUSG00000021024	PSMA6	0.47257	3.81025e-06	3.99936e-05	NA
	ENSMUSG00000050373	SNX21	-0.633339	3.87408e-06	4.0589e-05	DEG
	ENSMUSG00000028583	PDPN	0.773504	3.87061e-06	4.0589e-05	DEG
	ENSMUSG00000057315	ARHGAP24	-0.697983	3.8941e-06	4.07613e-05	DEG
	ENSMUSG00000024308	TAPBP	0.577401	3.97307e-06	4.15498e-05	DEG
	ENSMUSG00000026456	CYB5R1	-0.545102	3.98047e-06	4.15892e-05	DEG
	ENSMUSG00000025736	JMJD8	-0.729215	4.00676e-06	4.18256e-05	DEG
	ENSMUSG00000027583	ZBTB46	0.788472	4.02457e-06	4.19732e-05	DEG
	ENSMUSG00000010307	TMEM86A	-0.81721	4.06325e-06	4.23379e-05	DEG
	ENSMUSG00000020444	GUK1	-0.560485	4.0726e-06	4.23966e-05	DEG
	ENSMUSG00000039759	THAP3	-0.780698	4.08703e-06	4.24694e-05	DEG
	ENSMUSG00000051413	PLAGL2	0.603222	4.08445e-06	4.24694e-05	DEG
	ENSMUSG00000096727	PSMB9	0.503902	4.11848e-06	4.27573e-05	DEG
	ENSMUSG00000039763	DNAJC28	-1.28849	4.13174e-06	4.27807e-05	DEG
	ENSMUSG00000047789	SLC38A9	-0.72786	4.12798e-06	4.27807e-05	DEG
	ENSMUSG00000039191	RBPJ	0.570911	4.13197e-06	4.27807e-05	DEG
	ENSMUSG00000042903	FOXO4	-0.645642	4.18809e-06	4.32833e-05	DEG
	ENSMUSG00000033565	RBFOX2	0.848675	4.18632e-06	4.32833e-05	DEG
	ENSMUSG00000028268	GBP3	0.648728	4.19643e-06	4.33303e-05	DEG
	ENSMUSG00000033705	STARD9	-0.609322	4.29955e-06	4.43549e-05	DEG
	ENSMUSG00000053719	KLK1B26	-1.32958	4.319e-06	4.45154e-05	DEG
	ENSMUSG00000026980	LY75	0.811874	4.33891e-06	4.46802e-05	DEG
	ENSMUSG00000039304	TNFSF10	1.69915	4.36564e-06	4.4915e-05	DEG
	ENSMUSG00000029254	STAP1	0.590088	4.38188e-06	4.50415e-05	DEG
	ENSMUSG00000031925	MAML2	-1.15431	4.39534e-06	4.51392e-05	DEG
	ENSMUSG00000021265	SLC25A29	0.820769	4.54071e-06	4.65902e-05	DEG
	ENSMUSG00000002307	DAXX	0.889595	4.55929e-06	4.67389e-05	DEG
	ENSMUSG00000086320	GM12840	0.952062	4.64332e-06	4.75576e-05	DEG
	ENSMUSG00000023993	TREML1	-1.42038	4.66027e-06	4.76885e-05	DEG
	ENSMUSG00000027533	FABP5	-0.523552	4.73342e-06	4.83504e-05	DEG
	ENSMUSG00000028771	PTPN12	0.585732	4.73209e-06	4.83504e-05	DEG
	ENSMUSG00000021508	CXCL14	0.756203	4.75541e-06	4.85315e-05	DEG
	ENSMUSG00000005371	FBXO11	0.583373	4.81202e-06	4.90654e-05	DEG
	ENSMUSG00000024236	SVIL	-0.542859	4.83892e-06	4.92957e-05	DEG
	ENSMUSG00000041263	RUSC1	-0.5713	5.00612e-06	5.09536e-05	DEG
	ENSMUSG00000037344	SLC12A9	-0.639094	5.06735e-06	5.15308e-05	DEG
	ENSMUSG00000020432	TCN2	-0.453882	5.08612e-06	5.16757e-05	NA
	ENSMUSG00000021811	DNAJC9	-0.788774	5.252e-06	5.3219e-05	DEG
	ENSMUSG00000015143	ACTN1	0.605023	5.24811e-06	5.3219e-05	DEG
	ENSMUSG00000030660	PIK3C2A	0.671812	5.24807e-06	5.3219e-05	DEG
	ENSMUSG00000029863	CASP2	-0.709261	5.26773e-06	5.33311e-05	DEG
	ENSMUSG00000041975	METTL8	-1.16931	5.27687e-06	5.33764e-05	DEG
	ENSMUSG00000037936	SCARB1	-0.561639	5.39331e-06	5.45058e-05	DEG
	ENSMUSG00000023341	MX2	1.26625	5.42372e-06	5.47647e-05	DEG
	ENSMUSG00000026473	GLUL	-0.450767	5.48743e-06	5.53591e-05	NA
	ENSMUSG00000020099	UNC5B	1.5532	5.49776e-06	5.54144e-05	DEG
	ENSMUSG00000029467	ATP2A2	0.521999	5.62398e-06	5.66366e-05	DEG
	ENSMUSG00000038811	GNGT2	0.495496	5.64073e-06	5.67552e-05	DEG
	ENSMUSG00000025212	SFXN3	-0.513916	5.67575e-06	5.70572e-05	DEG
	ENSMUSG00000046080	CLEC9A	-1.17595	5.69121e-06	5.71623e-05	DEG
	ENSMUSG00000028965	TNFRSF9	0.843806	5.707e-06	5.72706e-05	DEG
	ENSMUSG00000059498	FCGR3	-0.614803	5.78098e-06	5.79621e-05	DEG
	ENSMUSG00000031834	PIK3R2	-0.660525	5.97593e-06	5.98642e-05	DEG
	ENSMUSG00000019923	ZWINT	0.489074	6.00774e-06	6.013e-05	DEG
	ENSMUSG00000002835	CHAF1A	-0.6815	6.03856e-06	6.03856e-05	DEG
	ENSMUSG00000018340	ANXA6	-0.458006	6.15668e-06	6.15129e-05	NA
	ENSMUSG00000037049	SMPD1	-0.599148	6.18034e-06	6.16726e-05	DEG
	ENSMUSG00000051007	GATD1	-0.504194	6.18346e-06	6.16726e-05	DEG
	ENSMUSG00000030433	SBK2	-1.68569	6.39992e-06	6.37758e-05	DEG
	ENSMUSG00000022177	HAUS4	-0.683705	6.52419e-06	6.49575e-05	DEG
	ENSMUSG00000005610	EIF4G2	0.422461	6.5737e-06	6.53935e-05	NA
	ENSMUSG00000039450	DCXR	-0.527147	6.6655e-06	6.62336e-05	DEG
	ENSMUSG00000020400	TNIP1	0.766868	6.66976e-06	6.62336e-05	DEG
	ENSMUSG00000038267	SLC22A23	0.830361	6.83476e-06	6.78132e-05	DEG
	ENSMUSG00000078429	CTDSP2	-0.558642	6.85549e-06	6.79598e-05	DEG
	ENSMUSG00000030541	IDH2	-0.505369	6.94568e-06	6.87942e-05	DEG
	ENSMUSG00000004561	METTL17	-0.708742	7.06981e-06	6.9963e-05	DEG
	ENSMUSG00000028126	PIP5K1A	0.620399	7.14932e-06	7.06885e-05	DEG
	ENSMUSG00000017119	NBR1	-0.510437	7.18637e-06	7.09934e-05	DEG
	ENSMUSG00000048534	JAML	-1.05322	7.33848e-06	7.24334e-05	DEG
	ENSMUSG00000021025	NFKBIA	0.814984	7.35368e-06	7.25207e-05	DEG
	ENSMUSG00000050382	KIF7	-1.21077	7.48063e-06	7.3709e-05	DEG
	ENSMUSG00000002332	DHRS1	-0.543396	7.51218e-06	7.39561e-05	DEG
	ENSMUSG00000078484	ENSMUSG00000078484	-0.632953	7.54101e-06	7.4176e-05	DEG
	ENSMUSG00000030275	ETNK1	0.584019	7.55578e-06	7.42573e-05	DEG
	ENSMUSG00000044313	MAB21L3	0.727582	7.57884e-06	7.44199e-05	DEG
	ENSMUSG00000073490	IFI207	0.716823	7.68519e-06	7.53994e-05	DEG
	ENSMUSG00000029082	BST1	0.492128	7.75702e-06	7.60387e-05	DEG
	ENSMUSG00000040687	MADD	-0.525533	7.78173e-06	7.62155e-05	DEG
	ENSMUSG00000005802	SLC30A4	0.704349	7.86968e-06	7.70109e-05	DEG
	ENSMUSG00000068551	ZFP467	-0.794553	7.97965e-06	7.79928e-05	DEG
	ENSMUSG00000003382	ETV3	0.501926	7.98367e-06	7.79928e-05	DEG
	ENSMUSG00000041046	RAMP3	0.964013	8.00063e-06	7.80916e-05	DEG
	ENSMUSG00000031586	RBPMS	0.558917	8.07353e-06	7.87359e-05	DEG
	ENSMUSG00000026688	MGST3	-0.602655	8.0902e-06	7.87752e-05	DEG
	ENSMUSG00000041293	ADGRF1	1.77343	8.09136e-06	7.87752e-05	DEG
	ENSMUSG00000028088	FMO5	-0.9433	8.10589e-06	7.88494e-05	DEG
	ENSMUSG00000036985	ZDHHC9	-0.562897	8.2571e-06	8.0252e-05	DEG
	ENSMUSG00000073557	PPP1R12B	1.08546	8.27578e-06	8.03651e-05	DEG
	ENSMUSG00000039568	UBALD1	-0.457719	8.30955e-06	8.06245e-05	NA
	ENSMUSG00000037243	ZFP692	-0.720159	8.5166e-06	8.25633e-05	DEG
	ENSMUSG00000043939	A530064D06RIK	0.633427	8.53696e-06	8.26722e-05	DEG
	ENSMUSG00000005973	RCN1	1.04411	8.54231e-06	8.26722e-05	DEG
	ENSMUSG00000046058	EID2	1.21173	8.648e-06	8.36242e-05	DEG
	ENSMUSG00000072812	AHNAK2	-0.625067	8.66282e-06	8.36966e-05	DEG
	ENSMUSG00000028833	NCDN	0.568868	8.76997e-06	8.46602e-05	DEG
	ENSMUSG00000028367	TXN1	0.477839	8.85025e-06	8.53631e-05	NA
	ENSMUSG00000038618	RASSF7	-1.19224	8.88275e-06	8.56042e-05	DEG
	ENSMUSG00000017390	ALDOC	-0.506946	9.03163e-06	8.68923e-05	DEG
	ENSMUSG00000058881	ZFP516	0.49197	9.02989e-06	8.68923e-05	DEG
	ENSMUSG00000034575	TENT4A	0.822209	9.09028e-06	8.7383e-05	DEG
	ENSMUSG00000029605	OAS1B	0.981329	9.14965e-06	8.78059e-05	DEG
	ENSMUSG00000033307	MIF	0.434086	9.14778e-06	8.78059e-05	NA
	ENSMUSG00000033039	MICALL1	0.504823	9.17057e-06	8.79327e-05	DEG
	ENSMUSG00000009633	G0S2	1.03574	9.18219e-06	8.79703e-05	DEG
	ENSMUSG00000036057	PTPN23	0.562919	9.37161e-06	8.97098e-05	DEG
	ENSMUSG00000092920	MIRT2	1.58854	9.39658e-06	8.98735e-05	DEG
	ENSMUSG00000022756	SLC7A4	-1.97356	9.60902e-06	9.18285e-05	DEG
	ENSMUSG00000079419	MS4A6C	1.10992	9.72067e-06	9.28178e-05	DEG
	ENSMUSG00000039787	CERCAM	-0.76881	9.75388e-06	9.3057e-05	DEG
	ENSMUSG00000049588	CCDC69	-0.753664	9.79526e-06	9.33739e-05	DEG
	ENSMUSG00000005057	SH2B2	0.488776	9.81547e-06	9.34885e-05	DEG
	ENSMUSG00000028885	SMPDL3B	0.736912	9.8656e-06	9.38876e-05	DEG
	ENSMUSG00000040263	KLHDC4	-0.463102	9.9401e-06	9.45179e-05	NA
	ENSMUSG00000025911	ADHFE1	1.18169	9.99098e-06	9.49186e-05	DEG
	ENSMUSG00000037887	DUSP8	1.51104	9.99887e-06	9.49186e-05	DEG
	ENSMUSG00000019952	POC1B	-0.707958	1.01881e-05	9.66346e-05	DEG
	ENSMUSG00000027340	SLC23A2	0.471616	1.02468e-05	9.71108e-05	NA
	ENSMUSG00000076437	SELENOH	-0.671181	1.02848e-05	9.73897e-05	DEG
	ENSMUSG00000031214	OPHN1	-1.03658	1.03922e-05	9.82444e-05	DEG
	ENSMUSG00000050919	ZFP366	1.11802	1.03887e-05	9.82444e-05	DEG
	ENSMUSG00000066677	IFI208	1.56423	1.04361e-05	9.85771e-05	DEG
	ENSMUSG00000057143	TRIM12C	0.608937	1.04955e-05	9.90565e-05	DEG
	ENSMUSG00000035168	TANC1	0.867417	1.05164e-05	9.91716e-05	DEG
	ENSMUSG00000016239	LONRF3	0.580926	1.05374e-05	9.9288e-05	DEG
	ENSMUSG00000023961	ENPP4	1.55237	1.05798e-05	9.96058e-05	DEG
	ENSMUSG00000022125	CLN5	0.473984	1.05924e-05	9.96414e-05	NA
	ENSMUSG00000069793	SLFN9	0.895756	1.06646e-05	0.000100239	DEG
	ENSMUSG00000029033	ACAP3	-0.539012	1.06965e-05	0.000100456	DEG
	ENSMUSG00000042364	SNX18	0.599864	1.08111e-05	0.000101449	DEG
	ENSMUSG00000001123	LGALS9	0.659189	1.08214e-05	0.000101462	DEG
	ENSMUSG00000015980	LRRC27	-0.691031	1.08528e-05	0.000101673	DEG
	ENSMUSG00000000957	MMP14	0.815458	1.09094e-05	0.000102119	DEG
	ENSMUSG00000035268	PKIG	-0.502297	1.0922e-05	0.000102153	DEG
	ENSMUSG00000030745	IL21R	0.657756	1.09325e-05	0.000102168	DEG
	ENSMUSG00000009621	VAV2	-0.515902	1.12217e-05	0.000104785	DEG
	ENSMUSG00000028385	SNX30	-0.562204	1.12399e-05	0.000104869	DEG
	ENSMUSG00000049037	CLEC4A1	-0.616444	1.1294e-05	0.000105288	DEG
	ENSMUSG00000054452	TLE5	-0.409253	1.13464e-05	0.00010569	NA
	ENSMUSG00000021998	LCP1	0.544867	1.14309e-05	0.00010639	DEG
	ENSMUSG00000038145	SNRK	-0.510817	1.15056e-05	0.000106999	DEG
	ENSMUSG00000024334	H2-OA	0.614664	1.16117e-05	0.000107897	DEG
	ENSMUSG00000028973	ABCB8	-0.502788	1.17074e-05	0.000108698	DEG
	ENSMUSG00000025464	PAOX	-1.03498	1.19746e-05	0.000111089	DEG
	ENSMUSG00000072621	SLFN10-PS	1.13532	1.2022e-05	0.000111438	DEG
	ENSMUSG00000003344	BTBD2	-0.612284	1.20546e-05	0.000111649	DEG
	ENSMUSG00000044156	HEPACAM2	-0.987574	1.21135e-05	0.000111922	DEG
	ENSMUSG00000056145	AI504432	0.905332	1.21062e-05	0.000111922	DEG
	ENSMUSG00000069833	AHNAK	-0.424122	1.21131e-05	0.000111922	NA
	ENSMUSG00000032606	NICN1	-0.995032	1.22372e-05	0.000112974	DEG
	ENSMUSG00000040751	LAT2	-0.506966	1.22889e-05	0.00011336	DEG
	ENSMUSG00000033581	IGF2BP2	0.728076	1.23544e-05	0.000113872	DEG
	ENSMUSG00000063133	KLK1B1	-0.46881	1.24543e-05	0.0001147	NA
	ENSMUSG00000036206	SH3BP4	0.509811	1.26254e-05	0.000116183	DEG
	ENSMUSG00000000058	CAV2	0.58824	1.26518e-05	0.000116332	DEG
	ENSMUSG00000002731	PRKRA	-0.651508	1.26922e-05	0.000116609	DEG
	ENSMUSG00000001348	ACP5	-0.497788	1.27699e-05	0.000117228	DEG
	ENSMUSG00000031497	TNFSF13B	-1.24015	1.28489e-05	0.000117859	DEG
	ENSMUSG00000029767	CALU	0.447151	1.28711e-05	0.000117968	NA
	ENSMUSG00000044991	SHLD1	-0.835105	1.2988e-05	0.000118884	DEG
	ENSMUSG00000033685	UCP2	-0.421021	1.29919e-05	0.000118884	NA
	ENSMUSG00000013974	MCEMP1	0.564017	1.33046e-05	0.000121648	DEG
	ENSMUSG00000021423	LY86	-0.51189	1.33218e-05	0.000121708	DEG
	ENSMUSG00000029270	DIPK1A	-0.794701	1.33841e-05	0.00012209	DEG
	ENSMUSG00000043008	KLHL6	-0.609154	1.3385e-05	0.00012209	DEG
	ENSMUSG00000074876	SPATA5L1	0.626977	1.34191e-05	0.000122303	DEG
	ENSMUSG00000062908	ACADM	-0.52064	1.34307e-05	0.000122312	DEG
	ENSMUSG00000039686	ZER1	-0.581532	1.35718e-05	0.000123498	DEG
	ENSMUSG00000026213	STK11IP	-0.471731	1.38465e-05	0.000125897	NA
	ENSMUSG00000023947	NFKBIE	0.801782	1.39335e-05	0.000126588	DEG
	ENSMUSG00000050640	TMEM150C	1.21441	1.40591e-05	0.000127627	DEG
	ENSMUSG00000042726	TRAFD1	0.456661	1.44655e-05	0.000131212	NA
	ENSMUSG00000002870	MCM2	-0.682735	1.44918e-05	0.000131346	DEG
	ENSMUSG00000042216	SGSM1	0.906285	1.46252e-05	0.00013245	DEG
	ENSMUSG00000035517	TDRD7	0.588892	1.47829e-05	0.000133773	DEG
	ENSMUSG00000061577	ADGRG5	-1.04178	1.48061e-05	0.000133876	DEG
	ENSMUSG00000054932	AFP	1.00931	1.49424e-05	0.000135002	DEG
	ENSMUSG00000024570	RBFA	-0.55316	1.49775e-05	0.000135212	DEG
	ENSMUSG00000017756	SLC12A7	-0.613059	1.52712e-05	0.000137617	DEG
	ENSMUSG00000013622	ATRAID	-0.557912	1.52776e-05	0.000137617	DEG
	ENSMUSG00000030761	MYO7A	-0.519515	1.528e-05	0.000137617	DEG
	ENSMUSG00000026860	SH3GLB2	-0.491278	1.53332e-05	0.000137987	DEG
	ENSMUSG00000039637	CORO7	-0.570477	1.55071e-05	0.000139442	DEG
	ENSMUSG00000038637	LRRC56	-0.769746	1.55587e-05	0.000139796	DEG
	ENSMUSG00000026249	SERPINE2	1.53576	1.55832e-05	0.000139906	DEG
	ENSMUSG00000055782	ABCD2	-0.853755	1.58489e-05	0.000142179	DEG
	ENSMUSG00000028931	KCNAB2	-0.453954	1.60918e-05	0.00014391	NA
	ENSMUSG00000051043	GPRC5C	-0.953559	1.60712e-05	0.00014391	DEG
	ENSMUSG00000032440	TGFBR2	-0.504646	1.60546e-05	0.00014391	DEG
	ENSMUSG00000045551	FPR1	1.09643	1.60923e-05	0.00014391	DEG
	ENSMUSG00000017664	SLC35C2	-0.499251	1.61927e-05	0.000144695	DEG
	ENSMUSG00000023044	CSAD	-0.652245	1.62554e-05	0.000145142	DEG
	ENSMUSG00000062939	STAT4	0.723472	1.63211e-05	0.000145614	DEG
	ENSMUSG00000036225	KCTD1	0.891203	1.63361e-05	0.000145635	DEG
	ENSMUSG00000039043	ARPIN	0.5829	1.63885e-05	0.000145988	DEG
	ENSMUSG00000032418	ME1	0.8386	1.64866e-05	0.000146747	DEG
	ENSMUSG00000001930	VWF	-0.57566	1.6521e-05	0.000146939	DEG
	ENSMUSG00000090086	AI480526	-0.912123	1.65693e-05	0.000147254	DEG
	ENSMUSG00000017428	PSMD11	0.453761	1.66484e-05	0.000147842	NA
	ENSMUSG00000042210	ABHD14A	-0.98963	1.67434e-05	0.000148455	DEG
	ENSMUSG00000020696	RFFL	0.518431	1.67418e-05	0.000148455	DEG
	ENSMUSG00000071847	APCDD1	-1.5292	1.70449e-05	0.000151011	DEG
	ENSMUSG00000028034	FUBP1	0.563262	1.75016e-05	0.000154937	DEG
	ENSMUSG00000037710	CISD1	-0.545142	1.7552e-05	0.000155262	DEG
	ENSMUSG00000022389	TEF	-0.711452	1.75941e-05	0.000155514	DEG
	ENSMUSG00000041025	IFFO2	0.649792	1.78174e-05	0.000157366	DEG
	ENSMUSG00000030047	ARHGAP25	-0.4917	1.80213e-05	0.000159044	DEG
	ENSMUSG00000039670	OXLD1	-0.917797	1.82137e-05	0.000160618	DEG
	ENSMUSG00000024399	LTB	0.702307	1.82543e-05	0.000160852	DEG
	ENSMUSG00000070691	RUNX3	0.654878	1.83188e-05	0.000161296	DEG
	ENSMUSG00000014748	TEX261	-0.456107	1.85899e-05	0.000163557	NA
	ENSMUSG00000074063	OSGIN1	0.530258	1.86327e-05	0.000163807	DEG
	ENSMUSG00000053483	USP21	-0.516078	1.92193e-05	0.000168704	DEG
	ENSMUSG00000022895	ETS2	0.754614	1.92134e-05	0.000168704	DEG
	ENSMUSG00000052485	TMEM171	0.884055	1.93304e-05	0.000169419	DEG
	ENSMUSG00000052942	GLIS3	1.20585	1.93158e-05	0.000169419	DEG
	ENSMUSG00000001053	N4BP3	-0.529618	1.9348e-05	0.000169443	DEG
	ENSMUSG00000043157	ARL11	-0.644675	1.93933e-05	0.00016971	DEG
	ENSMUSG00000060550	H2-Q7	0.724471	1.95698e-05	0.000171123	DEG
	ENSMUSG00000022864	D16ERTD472E	0.785416	1.9705e-05	0.000172173	DEG
	ENSMUSG00000017737	MMP9	0.622554	1.99104e-05	0.000173835	DEG
	ENSMUSG00000033720	SFXN5	-0.767836	2.00116e-05	0.000174585	DEG
	ENSMUSG00000041126	H2AFV	-0.576064	2.00575e-05	0.000174852	DEG
	ENSMUSG00000089929	BCL2A1B	1.36862	2.01138e-05	0.000175209	DEG
	ENSMUSG00000026856	DOLPP1	-0.497168	2.01572e-05	0.000175454	DEG
	ENSMUSG00000018143	MAFK	0.507479	2.02435e-05	0.000176071	DEG
	ENSMUSG00000063506	ARHGAP22	0.863279	2.09425e-05	0.000182012	DEG
	ENSMUSG00000021196	PFKP	0.519899	2.09654e-05	0.000182072	DEG
	ENSMUSG00000028063	LMNA	-0.42048	2.11458e-05	0.000183499	NA
	ENSMUSG00000035158	MITF	0.543993	2.12142e-05	0.000183953	DEG
	ENSMUSG00000001755	COASY	-0.509009	2.12506e-05	0.000184028	DEG
	ENSMUSG00000032715	TRIB3	1.08258	2.1255e-05	0.000184028	DEG
	ENSMUSG00000042298	TTC19	0.685362	2.14339e-05	0.000185435	DEG
	ENSMUSG00000022651	RETNLG	-0.70843	2.14607e-05	0.000185527	DEG
	ENSMUSG00000016559	H3F3B	0.483967	2.18269e-05	0.00018855	NA
	ENSMUSG00000020818	MFSD11	-0.608416	2.20846e-05	0.000190632	DEG
	ENSMUSG00000002699	LCP2	0.687925	2.21854e-05	0.000191357	DEG
	ENSMUSG00000098050	GM5345	0.774185	2.23517e-05	0.000192646	DEG
	ENSMUSG00000034616	SSH3	-0.437579	2.25305e-05	0.000194041	NA
	ENSMUSG00000031791	TMEM38A	-0.91187	2.27137e-05	0.000195408	DEG
	ENSMUSG00000037926	SSH2	-0.614893	2.27235e-05	0.000195408	DEG
	ENSMUSG00000090946	CCDC71L	0.605742	2.37595e-05	0.000204164	DEG
	ENSMUSG00000040441	SLC26A10	1.37264	2.4032e-05	0.00020635	DEG
	ENSMUSG00000019590	CYB561	-0.811401	2.41334e-05	0.000207065	DEG
	ENSMUSG00000032281	ACSBG1	0.911436	2.41868e-05	0.000207367	DEG
	ENSMUSG00000049800	SERTAD2	0.575688	2.44537e-05	0.000209499	DEG
	ENSMUSG00000061451	TMEM151A	-0.629345	2.44933e-05	0.00020968	DEG
	ENSMUSG00000003623	CROT	-0.636686	2.46813e-05	0.000211131	DEG
	ENSMUSG00000023764	SFI1	-0.557318	2.50127e-05	0.000213806	DEG
	ENSMUSG00000038301	SNX10	0.523139	2.55086e-05	0.000217882	DEG
	ENSMUSG00000055546	TIMD4	1.49527	2.55478e-05	0.000218054	DEG
	ENSMUSG00000021843	KTN1	0.583047	2.55932e-05	0.000218278	DEG
	ENSMUSG00000074500	ZFP558	1.6601	2.59401e-05	0.000221071	DEG
	ENSMUSG00000022867	USP25	0.603729	2.61054e-05	0.000222314	DEG
	ENSMUSG00000061731	EXT1	0.506505	2.65483e-05	0.000225912	DEG
	ENSMUSG00000070720	TMEM200B	2.08075	2.65674e-05	0.000225912	DEG
	ENSMUSG00000033499	LARP4B	0.544941	2.6843e-05	0.000228086	DEG
	ENSMUSG00000041560	NOP53	-0.438846	2.70992e-05	0.000230092	NA
	ENSMUSG00000023827	AGPAT4	0.502207	2.71395e-05	0.000230263	DEG
	ENSMUSG00000090230	GM16315	1.02869	2.73767e-05	0.000232102	DEG
	ENSMUSG00000021185	DGLUCY	-0.457364	2.7479e-05	0.000232685	NA
	ENSMUSG00000039699	BATF2	0.77579	2.74861e-05	0.000232685	DEG
	ENSMUSG00000074361	C5AR2	-0.929965	2.75594e-05	0.000233132	DEG
	ENSMUSG00000034908	SIDT2	-0.421408	2.777e-05	0.00023474	NA
	ENSMUSG00000075595	ZFP652	-0.568256	2.81071e-05	0.000237413	DEG
	ENSMUSG00000031378	ABCD1	-0.462895	2.84166e-05	0.00023985	NA
	ENSMUSG00000028327	STRA6L	-0.775919	2.84838e-05	0.00024024	DEG
	ENSMUSG00000047888	TNRC6B	-0.616039	2.86249e-05	0.000241252	DEG
	ENSMUSG00000053318	SLAMF8	0.811969	2.87033e-05	0.000241734	DEG
	ENSMUSG00000002250	PPARD	0.409881	2.88253e-05	0.000242389	NA
	ENSMUSG00000017493	IGFBP4	-0.674588	2.88448e-05	0.000242389	DEG
	ENSMUSG00000021411	PXDC1	0.690587	2.88435e-05	0.000242389	DEG
	ENSMUSG00000064105	CNNM2	-0.732839	2.90462e-05	0.000243903	DEG
	ENSMUSG00000020180	SNRPD3	0.489249	2.93841e-05	0.000246559	DEG
	ENSMUSG00000039031	ARHGAP18	-0.911064	2.96423e-05	0.000248543	DEG
	ENSMUSG00000035165	KCNE3	-1.51551	2.96861e-05	0.000248727	DEG
	ENSMUSG00000021936	MAPK8	0.751611	3.02037e-05	0.000252879	DEG
	ENSMUSG00000053819	CAMK2D	0.595616	3.02652e-05	0.000253208	DEG
	ENSMUSG00000045573	PENK	0.734975	3.06972e-05	0.000256634	DEG
	ENSMUSG00000021902	PHF7	-0.789306	3.07795e-05	0.000256945	DEG
	ENSMUSG00000019254	PPP1R12C	-0.489579	3.0774e-05	0.000256945	DEG
	ENSMUSG00000072889	NFXL1	0.778097	3.09796e-05	0.000258428	DEG
	ENSMUSG00000032462	PIK3CB	0.591739	3.11598e-05	0.00025974	DEG
	ENSMUSG00000006019	DHX34	-0.482581	3.15532e-05	0.000262637	NA
	ENSMUSG00000032598	NCKIPSD	-0.499615	3.15367e-05	0.000262637	DEG
	ENSMUSG00000052934	FBXO31	-0.640421	3.18108e-05	0.000264588	DEG
	ENSMUSG00000097779	4833407H14RIK	0.972888	3.22397e-05	0.00026796	DEG
	ENSMUSG00000031987	EGLN1	0.460714	3.2326e-05	0.000268482	NA
	ENSMUSG00000041354	RGL2	-0.503008	3.26725e-05	0.000271163	DEG
	ENSMUSG00000034041	LYL1	-0.564792	3.28354e-05	0.00027212	DEG
	ENSMUSG00000079003	SAMD1	-0.471048	3.28125e-05	0.00027212	NA
	ENSMUSG00000025044	MSR1	0.418293	3.32155e-05	0.00027507	NA
	ENSMUSG00000025283	SAT1	-0.487784	3.32675e-05	0.0002753	DEG
	ENSMUSG00000028689	CCDC163	-0.845288	3.34992e-05	0.000277017	DEG
	ENSMUSG00000040883	TMEM205	-0.529141	3.36219e-05	0.000277831	DEG
	ENSMUSG00000025151	MAGED1	-0.580289	3.36913e-05	0.000278203	DEG
	ENSMUSG00000024053	EMILIN2	-0.485106	3.42267e-05	0.00028242	NA
	ENSMUSG00000041187	PRKD2	-0.545143	3.44207e-05	0.000283816	DEG
	ENSMUSG00000026566	MPZL1	-0.921603	3.45125e-05	0.000284367	DEG
	ENSMUSG00000039753	FBXL5	0.547609	3.55266e-05	0.000292512	DEG
	ENSMUSG00000051832	E230016K23RIK	-0.919197	3.57834e-05	0.000294414	DEG
	ENSMUSG00000022639	DUBR	0.622924	3.66723e-05	0.00030151	DEG
	ENSMUSG00000047407	TGIF1	0.434975	3.68149e-05	0.000302464	NA
	ENSMUSG00000020846	RFLNB	-1.00928	3.745e-05	0.000307462	DEG
	ENSMUSG00000021149	GTPBP4	0.464577	3.75461e-05	0.000308029	NA
	ENSMUSG00000021360	GCNT2	0.955572	3.78535e-05	0.000310328	DEG
	ENSMUSG00000038451	SPSB2	-0.453657	3.82333e-05	0.000313217	NA
	ENSMUSG00000026159	AGFG1	0.475203	3.85777e-05	0.000315812	NA
	ENSMUSG00000029822	OSBPL3	0.703	3.88416e-05	0.000317517	DEG
	ENSMUSG00000058486	WDR91	-0.404981	3.88287e-05	0.000317517	NA
	ENSMUSG00000006127	INPP5K	-0.432839	3.91456e-05	0.000319773	NA
	ENSMUSG00000032782	CNTROB	-0.757119	3.95593e-05	0.000322921	DEG
	ENSMUSG00000056612	PPP1R14B	0.474432	3.95925e-05	0.000322962	NA
	ENSMUSG00000058793	CDS2	-0.462669	3.97041e-05	0.000323641	NA
	ENSMUSG00000042115	KLHDC8A	1.54072	3.99554e-05	0.000325457	DEG
	ENSMUSG00000059657	STFA2L1	0.843303	4.00291e-05	0.000325825	DEG
	ENSMUSG00000024913	LRP5	-0.58861	4.04952e-05	0.000329243	DEG
	ENSMUSG00000024181	MRPL28	-0.543818	4.05368e-05	0.000329243	DEG
	ENSMUSG00000046223	PLAUR	0.507813	4.05644e-05	0.000329243	DEG
	ENSMUSG00000032691	NLRP3	0.930662	4.05636e-05	0.000329243	DEG
	ENSMUSG00000033793	ATP6V1H	0.422923	4.07762e-05	0.000330728	NA
	ENSMUSG00000021728	EMB	-0.47899	4.1057e-05	0.000332769	NA
	ENSMUSG00000028199	CRYZ	-1.15016	4.14411e-05	0.000335644	DEG
	ENSMUSG00000001175	CALM1	0.394377	4.15475e-05	0.000336029	NA
	ENSMUSG00000001630	STK38L	0.678971	4.15262e-05	0.000336029	DEG
	ENSMUSG00000038127	CCDC50	0.571772	4.19045e-05	0.000338676	DEG
	ENSMUSG00000061143	MAML3	-1.06454	4.2314e-05	0.000341744	DEG
	ENSMUSG00000068854	HIST2H2BE	-0.801403	4.24851e-05	0.000342884	DEG
	ENSMUSG00000009090	AP1B1	-0.476138	4.27696e-05	0.000344936	NA
	ENSMUSG00000049653	SPATC1	1.1819	4.28588e-05	0.000345411	DEG
	ENSMUSG00000018102	HIST1H2BC	-0.506596	4.30837e-05	0.000346736	DEG
	ENSMUSG00000056054	S100A8	0.590476	4.30839e-05	0.000346736	DEG
	ENSMUSG00000026235	EPHA4	1.25211	4.3171e-05	0.000347192	DEG
	ENSMUSG00000029410	PPEF2	-0.903804	4.33549e-05	0.000348426	DEG
	ENSMUSG00000036330	SLC18A1	-0.924846	4.38633e-05	0.000352264	DEG
	ENSMUSG00000059108	IFITM6	-0.720649	4.41786e-05	0.000354419	DEG
	ENSMUSG00000063354	SLC39A4	0.591914	4.41937e-05	0.000354419	DEG
	ENSMUSG00000063849	PPCDC	-0.581773	4.44721e-05	0.000356401	DEG
	ENSMUSG00000020057	DRAM1	0.733452	4.45774e-05	0.000356923	DEG
	ENSMUSG00000069114	ZBTB10	1.2862	4.45998e-05	0.000356923	DEG
	ENSMUSG00000020321	MDH1	-0.43783	4.47017e-05	0.000357488	NA
	ENSMUSG00000020227	IRAK3	0.708653	4.48235e-05	0.000358211	DEG
	ENSMUSG00000079339	IFIT1BL1	1.1018	4.52919e-05	0.000361702	DEG
	ENSMUSG00000021809	NUDT13	-0.660665	4.58848e-05	0.000366181	DEG
	ENSMUSG00000020888	DVL2	-0.562415	4.6252e-05	0.000368596	DEG
	ENSMUSG00000026390	MARCO	1.67141	4.6232e-05	0.000368596	DEG
	ENSMUSG00000022831	HCLS1	0.488143	4.63382e-05	0.000368871	DEG
	ENSMUSG00000026773	PFKFB3	0.505608	4.63512e-05	0.000368871	DEG
	ENSMUSG00000046985	TAPT1	0.693467	4.65016e-05	0.000369811	DEG
	ENSMUSG00000040957	CABLES1	-1.44375	4.692e-05	0.000372879	DEG
	ENSMUSG00000027540	PTPN1	0.561366	4.70198e-05	0.000373412	DEG
	ENSMUSG00000043987	CEP164	-0.561435	4.72239e-05	0.000374772	DEG
	ENSMUSG00000037347	CHST7	0.629131	4.73937e-05	0.000375859	DEG
	ENSMUSG00000030793	PYCARD	-0.391488	4.80145e-05	0.000380517	NA
	ENSMUSG00000033730	EGR3	0.813468	4.81475e-05	0.000381043	DEG
	ENSMUSG00000042688	MAPK6	0.479323	4.81248e-05	0.000381043	NA
	ENSMUSG00000025746	IL6	2.46447	4.82242e-05	0.000381385	DEG
	ENSMUSG00000062028	IRGC1	-0.64378	4.84258e-05	0.000382714	DEG
	ENSMUSG00000039934	GSAP	0.647419	4.8861e-05	0.000385887	DEG
	ENSMUSG00000034343	UBE2F	0.452841	4.93059e-05	0.000389131	NA
	ENSMUSG00000085129	5031425F14RIK	-1.18969	4.93702e-05	0.00038937	DEG
	ENSMUSG00000003283	HCK	0.72859	4.9907e-05	0.000393332	DEG
	ENSMUSG00000000244	TSPAN32	-0.595468	5.07342e-05	0.000399576	DEG
	ENSMUSG00000024169	IFT140	-0.580168	5.0805e-05	0.000399857	DEG
	ENSMUSG00000029096	HTRA3	-0.895048	5.08791e-05	0.000400165	DEG
	ENSMUSG00000003346	ABHD17A	-0.485758	5.09681e-05	0.000400589	DEG
	ENSMUSG00000026605	CENPF	-0.78957	5.13911e-05	0.000403636	DEG
	ENSMUSG00000035919	BBS9	-0.890755	5.22833e-05	0.000410079	DEG
	ENSMUSG00000022584	LY6C2	0.824059	5.22684e-05	0.000410079	DEG
	ENSMUSG00000032369	PLSCR1	0.573861	5.32146e-05	0.000417097	DEG
	ENSMUSG00000034255	ARHGAP27	-0.49465	5.33581e-05	0.000417935	DEG
	ENSMUSG00000013846	ST3GAL1	0.555436	5.34055e-05	0.000418019	DEG
	ENSMUSG00000020315	SPTBN1	-0.451836	5.358e-05	0.000419099	NA
	ENSMUSG00000041633	KCTD12B	-0.750687	5.36422e-05	0.000419298	DEG
	ENSMUSG00000038843	GCNT1	-0.583309	5.37962e-05	0.000420214	DEG
	ENSMUSG00000050912	TMEM123	0.515372	5.38763e-05	0.000420265	DEG
	ENSMUSG00000032375	APH1B	0.578854	5.38596e-05	0.000420265	DEG
	ENSMUSG00000022802	LMLN	-1.20662	5.45063e-05	0.000424888	DEG
	ENSMUSG00000029275	GFI1	1.25642	5.48466e-05	0.00042725	DEG
	ENSMUSG00000021069	PYGL	-0.417501	5.50574e-05	0.000428599	NA
	ENSMUSG00000045594	GLB1	-0.467537	5.52393e-05	0.000429722	NA
	ENSMUSG00000028673	FUCA1	-0.406634	5.54299e-05	0.000430912	NA
	ENSMUSG00000030515	TARSL2	-1.02163	5.55192e-05	0.000431313	DEG
	ENSMUSG00000026991	PKP4	0.536803	5.57183e-05	0.000432565	DEG
	ENSMUSG00000015671	PSMA2	0.394899	5.62864e-05	0.000436679	NA
	ENSMUSG00000028364	TNC	1.02026	5.65474e-05	0.000438406	DEG
	ENSMUSG00000006273	ATP6V1B2	-0.353123	5.67052e-05	0.000439331	NA
	ENSMUSG00000027329	SPEF1	-0.990628	5.68884e-05	0.000440451	DEG
	ENSMUSG00000025158	RFNG	-0.570393	5.71193e-05	0.000441939	DEG
	ENSMUSG00000026864	HSPA5	0.527447	5.79211e-05	0.000447537	DEG
	ENSMUSG00000043279	TRIM56	0.59284	5.79129e-05	0.000447537	DEG
	ENSMUSG00000039656	RXRB	-0.477914	5.80135e-05	0.000447947	NA
	ENSMUSG00000033629	HACD3	-0.584619	5.94391e-05	0.000458645	DEG
	ENSMUSG00000029600	RITA1	-0.779197	5.95776e-05	0.000459403	DEG
	ENSMUSG00000033059	PYGB	-0.471202	5.98371e-05	0.000461093	NA
	ENSMUSG00000004207	PSAP	-0.36469	6.02098e-05	0.000463652	NA
	ENSMUSG00000037405	ICAM1	0.838826	6.0378e-05	0.000464634	DEG
	ENSMUSG00000025969	NRP2	0.700819	6.13743e-05	0.000471983	DEG
	ENSMUSG00000020694	TLK2	0.521389	6.14816e-05	0.00047249	DEG
	ENSMUSG00000086841	2410006H16RIK	-0.558226	6.28419e-05	0.000482619	DEG
	ENSMUSG00000028795	CCDC28B	-0.608191	6.30104e-05	0.000483588	DEG
	ENSMUSG00000005125	NDRG1	0.558897	6.45796e-05	0.000495298	DEG
	ENSMUSG00000087041	GM16295	-1.06794	6.46952e-05	0.000495851	DEG
	ENSMUSG00000066306	NUMA1	-0.409798	6.48156e-05	0.000496441	NA
	ENSMUSG00000047735	SAMD9L	0.666678	6.52972e-05	0.000499795	DEG
	ENSMUSG00000053158	FES	-0.399377	6.59438e-05	0.000504406	NA
	ENSMUSG00000022244	AMACR	-0.955375	6.61929e-05	0.000505973	DEG
	ENSMUSG00000025981	COQ10B	0.597108	6.70997e-05	0.000512561	DEG
	ENSMUSG00000022186	OXCT1	-0.471966	6.74836e-05	0.000515029	NA
	ENSMUSG00000026932	NACC2	-0.652013	6.7513e-05	0.000515029	DEG
	ENSMUSG00000037318	TRAF3IP3	-0.604976	6.79134e-05	0.000517622	DEG
	ENSMUSG00000047098	RNF31	0.424607	6.79435e-05	0.000517622	NA
	ENSMUSG00000038774	ASCC3	0.604069	6.80581e-05	0.000518149	DEG
	ENSMUSG00000015745	PLEKHO1	-0.464459	6.81576e-05	0.000518561	NA
	ENSMUSG00000038594	CEP85L	1.32623	6.82726e-05	0.00051909	DEG
	ENSMUSG00000015697	SETDB1	-0.475048	6.83359e-05	0.000519226	NA
	ENSMUSG00000027160	CCDC34	-0.806876	6.86027e-05	0.000520906	DEG
	ENSMUSG00000034252	SENP6	0.513888	6.86651e-05	0.000521033	DEG
	ENSMUSG00000022555	DGAT1	-0.586367	6.87637e-05	0.000521435	DEG
	ENSMUSG00000013155	ENKD1	-1.05915	6.93591e-05	0.000525601	DEG
	ENSMUSG00000028683	EIF2B3	0.656309	6.94385e-05	0.000525854	DEG
	ENSMUSG00000041440	GK5	-1.22632	6.95078e-05	0.00052603	DEG
	ENSMUSG00000003847	NFAT5	0.525224	6.96608e-05	0.000526834	DEG
	ENSMUSG00000050029	RAP2C	0.539935	6.97064e-05	0.000526834	DEG
	ENSMUSG00000044229	NXPE4	-1.03336	7.00511e-05	0.000528313	DEG
	ENSMUSG00000039908	SLC26A11	-1.01535	7.00871e-05	0.000528313	DEG
	ENSMUSG00000015314	SLAMF6	0.880518	7.0059e-05	0.000528313	DEG
	ENSMUSG00000037257	AAGAB	-0.461094	6.99558e-05	0.000528313	NA
	ENSMUSG00000034158	LRRC58	0.466085	7.09511e-05	0.000534473	NA
	ENSMUSG00000026204	PTPRN	1.11898	7.15851e-05	0.000538894	DEG
	ENSMUSG00000009585	APOBEC3	0.482915	7.20601e-05	0.000542113	NA
	ENSMUSG00000034708	GRN	-0.406135	7.23378e-05	0.000543843	NA
	ENSMUSG00000028300	C9ORF72	0.541163	7.26724e-05	0.000545442	DEG
	ENSMUSG00000086196	GM13571	1.29439	7.27415e-05	0.000545442	DEG
	ENSMUSG00000040466	BLVRB	0.356447	7.27118e-05	0.000545442	NA
	ENSMUSG00000063146	CLIP2	0.395547	7.26688e-05	0.000545442	NA
	ENSMUSG00000022534	MEFV	0.588719	7.28863e-05	0.000546169	DEG
	ENSMUSG00000026657	FRMD4A	0.540441	7.36229e-05	0.000551327	DEG
	ENSMUSG00000061024	RRS1	0.645684	7.36736e-05	0.000551345	DEG
	ENSMUSG00000060012	KIF13B	-0.555369	7.40498e-05	0.000553798	DEG
	ENSMUSG00000026853	CRAT	-0.449092	7.44984e-05	0.000556788	NA
	ENSMUSG00000031782	COQ9	-0.451753	7.51185e-05	0.000561055	NA
	ENSMUSG00000031843	MPHOSPH6	0.63297	7.54156e-05	0.000562906	DEG
	ENSMUSG00000026509	CAPN2	-0.381195	7.56332e-05	0.000564161	NA
	ENSMUSG00000000562	ADORA3	-1.018	7.64806e-05	0.00057011	DEG
	ENSMUSG00000002222	RMND5A	-0.539179	7.69015e-05	0.000572873	DEG
	ENSMUSG00000057191	AB124611	-0.41243	7.70855e-05	0.00057387	NA
	ENSMUSG00000020806	RHBDF2	0.622602	7.78299e-05	0.000579034	DEG
	ENSMUSG00000044811	CD300C2	-0.400009	7.95406e-05	0.000591376	NA
	ENSMUSG00000090262	ENSMUSG00000090262	-0.559559	7.96192e-05	0.000591576	DEG
	ENSMUSG00000031360	CTPS2	-0.474297	7.98637e-05	0.000593006	NA
	ENSMUSG00000062593	GM49339	0.472806	8.025e-05	0.000595487	NA
	ENSMUSG00000038095	SBNO1	0.405541	8.11874e-05	0.000602052	NA
	ENSMUSG00000063286	GM8995	0.712894	8.14289e-05	0.000603451	DEG
	ENSMUSG00000022667	CD200R1	-0.396303	8.27366e-05	0.000612744	NA
	ENSMUSG00000042772	SMG7	0.475832	8.4039e-05	0.000621986	NA
	ENSMUSG00000024048	MYL12A	0.387598	8.52729e-05	0.00063071	NA
	ENSMUSG00000000489	PDGFB	0.545405	8.56521e-05	0.000633105	DEG
	ENSMUSG00000002010	IDH3G	-0.427669	8.58211e-05	0.000633944	NA
	ENSMUSG00000035352	CCL12	1.25132	8.61157e-05	0.000635709	DEG
	ENSMUSG00000020228	HELB	-0.590676	8.69155e-05	0.000641199	DEG
	ENSMUSG00000002279	LMF1	-0.501584	8.72698e-05	0.000643396	DEG
	ENSMUSG00000078439	SMIM24	-0.668415	8.74987e-05	0.000644668	DEG
	ENSMUSG00000038520	TBC1D17	-0.475075	8.77251e-05	0.000645919	NA
	ENSMUSG00000037523	MAVS	-0.455215	8.80574e-05	0.000647948	NA
	ENSMUSG00000024043	ARHGAP28	1.16213	8.93242e-05	0.000656847	DEG
	ENSMUSG00000037995	IGSF9	0.562543	8.95369e-05	0.000657987	DEG
	ENSMUSG00000019823	MICAL1	-0.425945	8.96462e-05	0.000658366	NA
	ENSMUSG00000053007	CREB5	0.616742	8.97742e-05	0.000658883	DEG
	ENSMUSG00000001416	CCT3	0.405413	9.01415e-05	0.000661154	NA
	ENSMUSG00000035235	TRIM13	0.792802	9.0296e-05	0.000661862	DEG
	ENSMUSG00000060002	CHPT1	0.631758	9.07574e-05	0.000664817	DEG
	ENSMUSG00000025854	FAM20C	0.485449	9.18155e-05	0.000672137	DEG
	ENSMUSG00000027217	TSPAN18	-1.64359	9.1948e-05	0.000672675	DEG
	ENSMUSG00000024190	DUSP1	0.536586	9.22897e-05	0.000674743	DEG
	ENSMUSG00000039697	NCOA7	0.5252	9.25206e-05	0.000675999	DEG
	ENSMUSG00000053835	H2-T24	0.878368	9.29496e-05	0.000678698	DEG
	ENSMUSG00000028329	XPA	-0.609869	9.33743e-05	0.000681364	DEG
	ENSMUSG00000049658	BDP1	0.579827	9.35497e-05	0.000682208	DEG
	ENSMUSG00000054021	SIRT5	-1.00933	9.37476e-05	0.000683215	DEG
	ENSMUSG00000035439	HAUS8	-0.412637	9.45278e-05	0.000688461	NA
	ENSMUSG00000052397	EZR	0.461729	9.47716e-05	0.000689797	NA
	ENSMUSG00000026675	HSD17B7	0.615638	9.50999e-05	0.000691746	DEG
	ENSMUSG00000048911	RNF24	0.861805	9.56684e-05	0.000695438	DEG
	ENSMUSG00000005045	CHD5	-0.839595	9.76354e-05	0.000709285	DEG
	ENSMUSG00000020644	ID2	0.462792	9.79223e-05	0.000710917	NA
	ENSMUSG00000026880	STOM	-0.405073	9.80978e-05	0.000711739	NA
	ENSMUSG00000098112	BIN2	-0.377626	9.84016e-05	0.00071349	NA
	ENSMUSG00000021240	ABCD4	-0.582726	9.86892e-05	0.000715121	DEG
	ENSMUSG00000022620	ARSA	-0.466337	9.89538e-05	0.000716096	NA
	ENSMUSG00000025223	LDB1	-0.456642	9.90249e-05	0.000716096	NA
	ENSMUSG00000029455	ALDH2	-0.438818	9.90858e-05	0.000716096	NA
	ENSMUSG00000034994	EEF2	-0.388077	9.91373e-05	0.000716096	NA
	ENSMUSG00000033855	STON1	1.78795	9.89239e-05	0.000716096	DEG
	ENSMUSG00000019039	DALRD3	-0.547128	9.98141e-05	0.000720371	DEG
	ENSMUSG00000033066	GAS7	0.557053	9.98552e-05	0.000720371	DEG
	ENSMUSG00000035834	POLR3G	-0.831505	0.000100073	0.000721489	DEG
	ENSMUSG00000020340	CYFIP2	0.687161	0.000100868	0.000726759	DEG
	ENSMUSG00000052688	RAB7B	-0.400545	0.00010103	0.000727466	NA
	ENSMUSG00000027175	TCP11L1	0.545501	0.000101461	0.000730108	DEG
	ENSMUSG00000026879	GSN	-0.353073	0.000101628	0.000730394	NA
	ENSMUSG00000025934	GSTA3	0.929666	0.000101605	0.000730394	DEG
	ENSMUSG00000040648	PPIP5K2	0.575119	0.000103345	0.000742265	DEG
	ENSMUSG00000036188	ANKMY2	-0.691373	0.000103794	0.000744552	DEG
	ENSMUSG00000031337	MTM1	0.531075	0.000103786	0.000744552	DEG
	ENSMUSG00000029165	AGBL5	-1.01144	0.000104384	0.000748313	DEG
	ENSMUSG00000038252	NCAPD2	-0.627458	0.000105536	0.000756095	DEG
	ENSMUSG00000022672	PRKDC	-0.742532	0.00010647	0.000761838	DEG
	ENSMUSG00000040522	TLR8	-0.575838	0.000106433	0.000761838	DEG
	ENSMUSG00000027368	DUSP2	1.04709	0.000106724	0.000763173	DEG
	ENSMUSG00000044244	IL20RB	0.672612	0.000108046	0.000772143	DEG
	ENSMUSG00000024529	LOX	1.62499	0.000108336	0.000773734	DEG
	ENSMUSG00000025453	NNT	-0.503371	0.000108486	0.000774319	DEG
	ENSMUSG00000068747	SORT1	-0.573362	0.000108569	0.000774429	DEG
	ENSMUSG00000024085	MAN2A1	0.468433	0.000108848	0.000775931	NA
	ENSMUSG00000019518	AP4M1	-0.622688	0.000109084	0.000777127	DEG
	ENSMUSG00000038178	SLC43A2	-0.394543	0.000109186	0.000777374	NA
	ENSMUSG00000015790	SURF1	-0.546477	0.000110368	0.000785296	DEG
	ENSMUSG00000027361	GABPB1	0.607949	0.00011045	0.000785388	DEG
	ENSMUSG00000026815	GFI1B	-0.689933	0.000110691	0.000786613	DEG
	ENSMUSG00000064284	CDPF1	-0.620758	0.000110773	0.000786711	DEG
	ENSMUSG00000032596	UBA7	0.420692	0.000111478	0.000791226	NA
	ENSMUSG00000073405	H2-T-PS	0.473214	0.000111706	0.000792351	NA
	ENSMUSG00000032377	PLSCR4	-0.972779	0.000112342	0.000795875	DEG
	ENSMUSG00000049988	LRRC25	-0.36404	0.000112304	0.000795875	NA
	ENSMUSG00000033917	GDE1	0.384335	0.000112416	0.000795903	NA
	ENSMUSG00000027207	GALK2	-0.461126	0.000112765	0.000795904	NA
	ENSMUSG00000023050	MAP3K12	-0.855552	0.000112622	0.000795904	DEG
	ENSMUSG00000002486	TCHP	-0.659336	0.000112687	0.000795904	DEG
	ENSMUSG00000031706	RFX1	-0.533394	0.000112649	0.000795904	DEG
	ENSMUSG00000020415	PTTG1	0.654928	0.000112729	0.000795904	DEG
	ENSMUSG00000039474	WFS1	0.51957	0.000113881	0.000803287	DEG
	ENSMUSG00000038781	STAP2	0.486882	0.000114157	0.000804734	DEG
	ENSMUSG00000029552	TES	0.478867	0.000114276	0.000805077	NA
	ENSMUSG00000042082	ARSB	-0.658602	0.000114979	0.000809531	DEG
	ENSMUSG00000033227	WNT6	0.919426	0.000115174	0.000810402	DEG
	ENSMUSG00000030987	STIM1	-0.482128	0.000115621	0.000813048	NA
	ENSMUSG00000013646	SH3BP5L	-0.451757	0.00011651	0.000818293	NA
	ENSMUSG00000025880	SMAD7	0.549115	0.000116441	0.000818293	DEG
	ENSMUSG00000043740	B430306N03RIK	0.476134	0.000116874	0.000820343	NA
	ENSMUSG00000063856	GPX1	-0.419966	0.000117014	0.000820823	NA
	ENSMUSG00000022671	MZT2	-0.675854	0.000117264	0.000822071	DEG
	ENSMUSG00000038612	MCL1	0.377557	0.000118892	0.000832975	NA
	ENSMUSG00000022750	KLHL22	-0.671699	0.00011975	0.000838474	DEG
	ENSMUSG00000026748	PLXDC2	-0.408407	0.000120403	0.000842007	NA
	ENSMUSG00000059248	SEPT9	-0.371157	0.000120353	0.000842007	NA
	ENSMUSG00000002963	PNKP	-0.441047	0.000120652	0.000843235	NA
	ENSMUSG00000002603	TGFB1	0.400841	0.000121673	0.000849851	NA
	ENSMUSG00000021759	PLPP1	1.49909	0.000122081	0.000851661	DEG
	ENSMUSG00000041417	PIK3R1	0.405502	0.000122048	0.000851661	NA
	ENSMUSG00000037971	1110032A03RIK	-0.843292	0.00012218	0.000851827	DEG
	ENSMUSG00000037447	ARID5A	0.553249	0.000122797	0.000855605	DEG
	ENSMUSG00000056091	ST3GAL5	0.463371	0.000122966	0.000856264	NA
	ENSMUSG00000035824	TK2	-0.464003	0.000123045	0.00085629	NA
	ENSMUSG00000032766	GNG11	-0.706292	0.000123366	0.000858003	DEG
	ENSMUSG00000048058	LDLRAD3	-0.852045	0.000125313	0.000871013	DEG
	ENSMUSG00000038256	BCL9	0.589963	0.000125506	0.000871826	DEG
	ENSMUSG00000032565	NUDT16	-0.529968	0.000125801	0.000873341	DEG
	ENSMUSG00000057411	FAM173A	-0.455852	0.000130115	0.00090274	NA
	ENSMUSG00000040010	SLC7A5	0.611552	0.000130777	0.000906785	DEG
	ENSMUSG00000024097	SRSF7	0.465122	0.000131043	0.000907523	NA
	ENSMUSG00000020102	SLC16A7	-1.02182	0.000131005	0.000907523	DEG
	ENSMUSG00000016087	FLI1	-0.481122	0.000131855	0.000912598	NA
	ENSMUSG00000037253	MEX3C	0.495067	0.000132011	0.000913126	DEG
	ENSMUSG00000071669	SNX29	-0.650814	0.000132416	0.000915373	DEG
	ENSMUSG00000055692	TMEM191C	-0.978667	0.000132753	0.000917147	DEG
	ENSMUSG00000033594	SPATA2L	-0.773489	0.00013294	0.000917414	DEG
	ENSMUSG00000090124	UGT1A7C	-0.55625	0.000133033	0.000917414	DEG
	ENSMUSG00000049422	CHCHD10	-0.447465	0.000132986	0.000917414	NA
	ENSMUSG00000031851	NTPCR	-0.517385	0.000134236	0.000925154	DEG
	ENSMUSG00000004814	CCL24	1.00766	0.000134808	0.000928533	DEG
	ENSMUSG00000034570	INPP5J	-0.910791	0.000135957	0.000935882	DEG
	ENSMUSG00000019944	RHOBTB1	-0.871675	0.000136391	0.000938303	DEG
	ENSMUSG00000012519	MLKL	0.548104	0.000136938	0.000941504	DEG
	ENSMUSG00000038550	CIART	1.20562	0.000137402	0.000944125	DEG
	ENSMUSG00000021123	RDH12	0.805199	0.000137632	0.000944567	DEG
	ENSMUSG00000040415	DTX3	-0.462984	0.000137556	0.000944567	NA
	ENSMUSG00000024248	COX7A2L	-0.38685	0.000137853	0.00094495	NA
	ENSMUSG00000004267	ENO2	0.971371	0.000137834	0.00094495	DEG
	ENSMUSG00000005054	CSTB	0.403845	0.000138111	0.000946144	NA
	ENSMUSG00000040249	LRP1	-0.457969	0.00013851	0.000948314	NA
	ENSMUSG00000032202	RAB27A	-0.630543	0.000139121	0.000951922	DEG
	ENSMUSG00000025138	SIRT7	-0.400924	0.00014017	0.000958527	NA
	ENSMUSG00000002781	TMEM143	-0.558494	0.000140272	0.00095865	DEG
	ENSMUSG00000027164	TRAF6	0.523342	0.00014102	0.000963185	DEG
	ENSMUSG00000072872	RYBP	0.5707	0.000141214	0.000963937	DEG
	ENSMUSG00000006732	METTL1	0.705315	0.00014195	0.000968383	DEG
	ENSMUSG00000004558	NDRG2	1.41198	0.00014244	0.000971144	DEG
	ENSMUSG00000032508	MYD88	0.508893	0.000143956	0.000980476	DEG
	ENSMUSG00000002020	LTBP2	1.0532	0.000143981	0.000980476	DEG
	ENSMUSG00000044037	ALS2CL	-0.546086	0.000144697	0.000984765	DEG
	ENSMUSG00000027956	TMEM144	-1.15333	0.000144936	0.00098581	DEG
	ENSMUSG00000040596	POGK	0.595368	0.000145774	0.000990919	DEG
	ENSMUSG00000001942	SIAE	-0.580704	0.000145897	0.00099116	DEG
	ENSMUSG00000021338	CARMIL1	0.797244	0.00014715	0.000999077	DEG
	ENSMUSG00000029119	MAN2B2	-0.395789	0.000147893	0.00100353	NA
	ENSMUSG00000010362	RDM1	-0.889036	0.000148129	0.00100453	DEG
	ENSMUSG00000021497	TXNDC15	-0.460285	0.000148571	0.00100693	NA
	ENSMUSG00000074886	GRK6	-0.403871	0.000148891	0.0010085	NA
	ENSMUSG00000087107	AI662270	0.456234	0.000149214	0.00101009	NA
	ENSMUSG00000058886	DEAF1	-0.499457	0.000151004	0.00102161	DEG
	ENSMUSG00000035473	GALM	-0.648599	0.000151804	0.00102641	DEG
	ENSMUSG00000067071	HES6	-0.52216	0.00015362	0.00103807	DEG
	ENSMUSG00000024151	MSH2	-0.739662	0.000154033	0.00104025	DEG
	ENSMUSG00000054169	CEACAM10	-0.866802	0.000155274	0.00104801	DEG
	ENSMUSG00000050379	SEPT6	-0.673339	0.000156069	0.00105275	DEG
	ENSMUSG00000022587	LY6E	0.473817	0.000156692	0.00105633	NA
	ENSMUSG00000020869	LRRC59	0.472234	0.000156953	0.00105684	NA
	ENSMUSG00000026012	CD28	-1.22256	0.000156927	0.00105684	DEG
	ENSMUSG00000000531	GRASP	0.718262	0.000157238	0.00105814	DEG
	ENSMUSG00000021215	NET1	0.593134	0.000157511	0.00105935	DEG
	ENSMUSG00000059401	MAMLD1	0.580355	0.000158675	0.00106655	DEG
	ENSMUSG00000062906	HDAC10	-0.898682	0.0001612	0.00108289	DEG
	ENSMUSG00000030956	FAM53B	-0.459372	0.000162638	0.0010919	NA
	ENSMUSG00000027201	MYEF2	0.866329	0.000162993	0.00109365	DEG
	ENSMUSG00000037965	ZC3H7A	0.501187	0.000163804	0.00109844	DEG
	ENSMUSG00000024905	TESMIN	-0.862862	0.000165128	0.00110667	DEG
	ENSMUSG00000029022	MIIP	-0.517004	0.000165465	0.00110827	DEG
	ENSMUSG00000032803	CDV3	0.389537	0.000166259	0.00111294	NA
	ENSMUSG00000040327	CUL9	-0.4955	0.000167799	0.00112259	DEG
	ENSMUSG00000054723	VMAC	-0.915591	0.000169116	0.00113074	DEG
	ENSMUSG00000030577	CD22	-0.584134	0.00017009	0.00113659	DEG
	ENSMUSG00000044949	UBTD2	0.82095	0.000171025	0.00114217	DEG
	ENSMUSG00000026970	RBMS1	0.365473	0.000171623	0.00114549	NA
	ENSMUSG00000027997	CASP6	-0.513929	0.000171793	0.00114596	DEG
	ENSMUSG00000058351	SMIM4	-0.644408	0.000172011	0.00114674	DEG
	ENSMUSG00000025956	METTL21A	-0.56441	0.00017216	0.00114707	DEG
	ENSMUSG00000025314	PTPRJ	0.493158	0.000173486	0.00115523	DEG
	ENSMUSG00000018906	P4HA2	1.39656	0.000174007	0.00115802	DEG
	ENSMUSG00000024462	GABBR1	-0.784188	0.000175304	0.00116597	DEG
	ENSMUSG00000032624	EML4	0.47932	0.000176369	0.00117237	NA
	ENSMUSG00000025008	TCTN3	-0.786875	0.000176532	0.00117277	DEG
	ENSMUSG00000064267	HVCN1	0.548895	0.000177808	0.00118056	DEG
	ENSMUSG00000026600	SOAT1	-0.348736	0.000178956	0.00118612	NA
	ENSMUSG00000035642	AAMDC	-0.711871	0.000178957	0.00118612	DEG
	ENSMUSG00000042406	ATF4	0.360639	0.000178901	0.00118612	NA
	ENSMUSG00000031355	ARHGAP6	-0.533242	0.000179191	0.00118698	DEG
	ENSMUSG00000041629	FAM104A	0.416464	0.000179787	0.00119024	NA
	ENSMUSG00000026496	PARP1	-0.417279	0.000180636	0.00119517	NA
	ENSMUSG00000007458	M6PR	0.453686	0.000181021	0.00119702	NA
	ENSMUSG00000052429	ENSMUSG00000052429	0.392851	0.000181558	0.00119988	NA
	ENSMUSG00000025017	PIK3AP1	0.486173	0.000181876	0.00120129	DEG
	ENSMUSG00000019854	REPS1	0.510055	0.000182141	0.00120234	DEG
	ENSMUSG00000032109	NLRX1	-0.399691	0.000182308	0.00120275	NA
	ENSMUSG00000027452	ACSS1	-0.708687	0.00018288	0.00120559	DEG
	ENSMUSG00000032059	ALG9	0.490506	0.00018295	0.00120559	DEG
	ENSMUSG00000037771	SLC32A1	1.41597	0.000183329	0.00120739	DEG
	ENSMUSG00000030530	FURIN	0.389924	0.000184323	0.00121316	NA
	ENSMUSG00000037814	ENSMUSG00000037814	0.595806	0.000184524	0.00121316	DEG
	ENSMUSG00000039741	BAHCC1	1.09285	0.000184444	0.00121316	DEG
	ENSMUSG00000019832	RAB32	0.526019	0.00018466	0.00121336	DEG
	ENSMUSG00000028557	RNF11	0.480887	0.000185529	0.00121837	NA
	ENSMUSG00000026355	MCM6	-0.49848	0.000186231	0.00122228	DEG
	ENSMUSG00000061232	H2-K1	0.385692	0.000187501	0.00122991	NA
	ENSMUSG00000024056	NDC80	-0.808575	0.000188986	0.00123893	DEG
	ENSMUSG00000073274	GM14636	1.23015	0.000189186	0.00123953	DEG
	ENSMUSG00000018841	RAD51D	-0.580849	0.00018961	0.0012416	DEG
	ENSMUSG00000035024	NCAPD3	-0.62635	0.000190053	0.00124379	DEG
	ENSMUSG00000042650	ALKBH5	0.38338	0.000190724	0.00124746	NA
	ENSMUSG00000025888	CASP1	0.431316	0.000190985	0.00124845	NA
	ENSMUSG00000028864	HGF	-0.986529	0.000191467	0.00125017	DEG
	ENSMUSG00000027953	SLC50A1	-0.49515	0.000191443	0.00125017	DEG
	ENSMUSG00000075273	TTC30B	-1.38092	0.000191994	0.00125281	DEG
	ENSMUSG00000059900	TMEM40	-0.825611	0.00019209	0.00125281	DEG
	ENSMUSG00000051483	CBR1	-0.569663	0.000194326	0.00126667	DEG
	ENSMUSG00000055553	KXD1	-0.439387	0.000195064	0.00127075	NA
	ENSMUSG00000000958	SLC7A7	-0.514792	0.000195737	0.00127441	DEG
	ENSMUSG00000078453	ABRACL	0.488528	0.00019618	0.00127657	DEG
	ENSMUSG00000037458	AZIN1	0.402115	0.000197275	0.00128296	NA
	ENSMUSG00000024925	RNASEH2C	-0.416619	0.000198392	0.00128949	NA
	ENSMUSG00000039354	SMARCAL1	-0.545481	0.0001989	0.00129206	DEG
	ENSMUSG00000051517	ARHGEF39	-0.917534	0.000199019	0.0012921	DEG
	ENSMUSG00000021877	ARF4	0.378999	0.000200398	0.00130031	NA
	ENSMUSG00000026939	TMEM141	-0.523677	0.000200804	0.0013022	DEG
	ENSMUSG00000032322	PSTPIP1	-0.446248	0.000201444	0.00130561	NA
	ENSMUSG00000030590	FAM98C	-0.77038	0.000201835	0.0013074	DEG
	ENSMUSG00000021495	FAM193B	-0.465745	0.000202923	0.0013137	NA
	ENSMUSG00000031278	ACSL4	0.566411	0.000203036	0.0013137	DEG
	ENSMUSG00000030199	ETV6	0.379279	0.000204109	0.00131866	NA
	ENSMUSG00000022861	DGKG	-1.09735	0.00020415	0.00131866	DEG
	ENSMUSG00000027765	P2RY1	-0.646781	0.000203939	0.00131866	DEG
	ENSMUSG00000037348	PAQR7	-0.523031	0.000205029	0.00132359	DEG
	ENSMUSG00000021298	GPR132	0.398348	0.000206694	0.00133359	NA
	ENSMUSG00000039046	USP6NL	-0.663157	0.000206911	0.00133423	DEG
	ENSMUSG00000056529	PTAFR	0.414278	0.000207471	0.00133709	NA
	ENSMUSG00000025809	ITGB1	0.39339	0.000208424	0.00134247	NA
	ENSMUSG00000033985	TESK2	-0.774485	0.00020878	0.00134401	DEG
	ENSMUSG00000038497	TMCO3	0.455881	0.000209778	0.00134967	NA
	ENSMUSG00000039795	ZFAND1	-0.708551	0.000210163	0.00135139	DEG
	ENSMUSG00000034108	CCS	-0.421253	0.000211462	0.00135898	NA
	ENSMUSG00000040225	PRRC2C	0.445094	0.000212901	0.00136745	NA
	ENSMUSG00000044224	DNAJC21	0.498878	0.00021341	0.00136995	DEG
	ENSMUSG00000007833	ALDH16A1	-0.399176	0.000214446	0.0013757	NA
	ENSMUSG00000022051	BNIP3L	-0.395104	0.000214547	0.0013757	NA
	ENSMUSG00000025190	GOT1	-0.671042	0.000215719	0.00138244	DEG
	ENSMUSG00000095930	NIM1K	-0.778227	0.000216085	0.00138401	DEG
	ENSMUSG00000026785	PKN3	-0.637244	0.000217754	0.00139392	DEG
	ENSMUSG00000019838	SLC16A10	0.714037	0.00021873	0.00139938	DEG
	ENSMUSG00000033257	TTLL4	-0.662046	0.000219688	0.00140472	DEG
	ENSMUSG00000027808	SERP1	-0.3597	0.000220788	0.00140939	NA
	ENSMUSG00000062591	TUBB4A	1.06667	0.000220563	0.00140939	DEG
	ENSMUSG00000049339	RETREG2	-0.425421	0.000220736	0.00140939	NA
	ENSMUSG00000038059	SMIM3	0.420914	0.000223168	0.00142379	NA
	ENSMUSG00000043391	2510009E07RIK	0.477536	0.000225365	0.001437	NA
	ENSMUSG00000063193	CD300LB	-0.432653	0.000226625	0.00144423	NA
	ENSMUSG00000078137	ANKRD63	-1.15628	0.000228693	0.00145659	DEG
	ENSMUSG00000038352	ARL5C	0.491564	0.000230487	0.0014672	DEG
	ENSMUSG00000059042	KLK1B9	-0.638726	0.000230859	0.00146794	DEG
	ENSMUSG00000042015	WDR41	-0.456998	0.000230757	0.00146794	NA
	ENSMUSG00000046006	GAPT	-0.632167	0.000231389	0.00147048	DEG
	ENSMUSG00000032244	FEM1B	0.491091	0.000232003	0.00147357	DEG
	ENSMUSG00000037905	BRI3BP	-0.457753	0.000233177	0.0014802	NA
	ENSMUSG00000039431	MTMR7	0.809702	0.000233549	0.00148174	DEG
	ENSMUSG00000028969	CDK5	-0.419638	0.000234262	0.00148544	NA
	ENSMUSG00000078945	NAIP2	0.401844	0.000235729	0.00149391	NA
	ENSMUSG00000015806	QDPR	-0.372709	0.000236253	0.0014964	NA
	ENSMUSG00000024975	PDCD4	-0.599633	0.000237421	0.00150297	DEG
	ENSMUSG00000061455	STX17	-0.561718	0.000238242	0.00150733	DEG
	ENSMUSG00000028792	AK2	0.395752	0.000239018	0.00151056	NA
	ENSMUSG00000003070	EFNA2	1.00388	0.000238939	0.00151056	DEG
	ENSMUSG00000029174	TBC1D1	0.444691	0.000239695	0.001514	NA
	ENSMUSG00000032423	SYNCRIP	0.403853	0.000240083	0.00151562	NA
	ENSMUSG00000022102	DOK2	-0.33148	0.000240882	0.00151982	NA
	ENSMUSG00000017677	WSB1	0.439733	0.000241575	0.00152335	NA
	ENSMUSG00000029816	GPNMB	-0.421362	0.000242177	0.00152631	NA
	ENSMUSG00000032740	CCDC88A	0.503725	0.000243199	0.0015319	DEG
	ENSMUSG00000000959	OXA1L	-0.423222	0.000243831	0.00153418	NA
	ENSMUSG00000017176	NT5C3B	0.680566	0.000243708	0.00153418	DEG
	ENSMUSG00000053931	CNN3	1.45797	0.000250592	0.00157586	DEG
	ENSMUSG00000032417	RWDD2A	-1.03718	0.00025092	0.00157667	DEG
	ENSMUSG00000035713	USP35	-0.655173	0.000251106	0.00157667	DEG
	ENSMUSG00000024539	PTPN2	0.520989	0.000251136	0.00157667	DEG
	ENSMUSG00000031508	ANKRD10	-0.471095	0.000251688	0.00157927	NA
	ENSMUSG00000037126	PSD	0.559397	0.000253306	0.00158855	DEG
	ENSMUSG00000021460	AUH	-0.499329	0.000254663	0.00159618	DEG
	ENSMUSG00000062203	GSPT1	0.419723	0.000255143	0.00159832	NA
	ENSMUSG00000026728	VIM	-0.361873	0.000257374	0.00161141	NA
	ENSMUSG00000018509	CENPV	-0.768265	0.000258991	0.00162065	DEG
	ENSMUSG00000035181	HEATR5A	-0.468044	0.000259726	0.00162436	NA
	ENSMUSG00000042607	ASB4	-1.06137	0.000260163	0.0016262	DEG
	ENSMUSG00000034413	NEURL1B	-1.0343	0.000262056	0.00163673	DEG
	ENSMUSG00000002083	BBC3	-0.539927	0.000262278	0.00163673	DEG
	ENSMUSG00000079108	SRP54C	0.536015	0.000262258	0.00163673	DEG
	ENSMUSG00000061751	KALRN	1.1981	0.000263254	0.00164192	DEG
	ENSMUSG00000003378	GRIK5	-0.870138	0.000267001	0.00166438	DEG
	ENSMUSG00000029363	RFC5	-0.598747	0.000267474	0.00166552	DEG
	ENSMUSG00000046733	GPRC5A	1.13632	0.000267445	0.00166552	DEG
	ENSMUSG00000040028	ELAVL1	0.40806	0.000270436	0.00168304	NA
	ENSMUSG00000024679	MS4A6D	0.495637	0.0002713	0.0016875	DEG
	ENSMUSG00000027349	FAM98B	0.459657	0.000272263	0.00169257	NA
	ENSMUSG00000042737	DPM3	-0.48986	0.000273911	0.00170189	DEG
	ENSMUSG00000013495	TMEM175	-0.524499	0.000274355	0.00170371	DEG
	ENSMUSG00000024556	ME2	-0.475455	0.00027455	0.001704	NA
	ENSMUSG00000034998	FOXN2	0.503604	0.00027622	0.00171343	DEG
	ENSMUSG00000022553	MAF1	-0.37319	0.000276579	0.00171473	NA
	ENSMUSG00000032422	SNX14	-0.566576	0.000277452	0.00171921	DEG
	ENSMUSG00000022761	LZTR1	-0.404408	0.000277931	0.00172124	NA
	ENSMUSG00000006342	SUSD2	1.24017	0.000279934	0.00173271	DEG
	ENSMUSG00000038545	CUL7	-0.49173	0.000280448	0.00173447	DEG
	ENSMUSG00000046245	PILRA	0.609875	0.000280523	0.00173447	DEG
	ENSMUSG00000028453	FANCG	-0.640633	0.000281398	0.00173894	DEG
	ENSMUSG00000071072	PTGES3	0.501803	0.000281692	0.00173982	DEG
	ENSMUSG00000005732	RANBP1	0.418484	0.000283488	0.00174996	NA
	ENSMUSG00000050310	RICTOR	0.57622	0.000289417	0.0017856	DEG
	ENSMUSG00000052837	JUNB	0.601691	0.000290011	0.0017883	DEG
	ENSMUSG00000037868	EGR2	0.601405	0.000290272	0.00178894	DEG
	ENSMUSG00000004508	GAB2	-0.442445	0.000292704	0.00180296	NA
	ENSMUSG00000002329	MDP1	-0.474922	0.000293103	0.00180444	NA
	ENSMUSG00000025176	HOGA1	-1.90727	0.000294399	0.00181145	DEG
	ENSMUSG00000028621	CYB5RL	-0.687427	0.000295864	0.00181906	DEG
	ENSMUSG00000040663	CLCF1	0.4969	0.000295955	0.00181906	DEG
	ENSMUSG00000060260	PWWP2B	-0.680246	0.000296514	0.00182151	DEG
	ENSMUSG00000032501	TRIB1	0.564977	0.000297542	0.00182684	DEG
	ENSMUSG00000033880	LGALS3BP	0.530931	0.000298256	0.00183024	DEG
	ENSMUSG00000029851	TCAF2	1.25841	0.000301066	0.0018465	DEG
	ENSMUSG00000030930	CHST15	0.610111	0.000302698	0.00185551	DEG
	ENSMUSG00000015889	LTA4H	-0.414718	0.00030536	0.00187082	NA
	ENSMUSG00000009630	PPP2CB	0.44278	0.000306079	0.00187422	NA
	ENSMUSG00000014867	SURF4	0.363229	0.000306638	0.00187664	NA
	ENSMUSG00000002064	SDF2	-0.349699	0.000307113	0.00187753	NA
	ENSMUSG00000026558	UCK2	0.421391	0.000306992	0.00187753	NA
	ENSMUSG00000003865	GYS1	0.455337	0.00030772	0.00187973	NA
	ENSMUSG00000046982	TSHZ1	0.802881	0.000307802	0.00187973	DEG
	ENSMUSG00000021987	MTMR6	0.408396	0.000307982	0.00187983	NA
	ENSMUSG00000023456	TPI1	0.355737	0.000308903	0.00188243	NA
	ENSMUSG00000024843	CHKA	0.461577	0.000308636	0.00188243	NA
	ENSMUSG00000028799	ZFP362	-0.560166	0.00030881	0.00188243	DEG
	ENSMUSG00000044068	ZRSR1	-0.734529	0.000309135	0.00188284	DEG
	ENSMUSG00000049897	STKLD1	-0.883452	0.000310153	0.00188803	DEG
	ENSMUSG00000024818	SLC25A45	-0.373767	0.000310516	0.00188923	NA
	ENSMUSG00000027333	SMOX	0.39041	0.000311068	0.00189121	NA
	ENSMUSG00000035206	SPPL2B	-0.519023	0.000311172	0.00189121	DEG
	ENSMUSG00000021948	PRKCD	0.429393	0.000311372	0.00189142	NA
	ENSMUSG00000052681	RAP1B	0.392927	0.000311874	0.00189346	NA
	ENSMUSG00000075271	TTC30A1	-1.64289	0.000312303	0.00189506	DEG
	ENSMUSG00000032528	VIPR1	-0.956937	0.00031314	0.00189913	DEG
	ENSMUSG00000020388	PDLIM4	0.80469	0.000314567	0.00190677	DEG
	ENSMUSG00000016253	NELFCD	-0.448867	0.000316728	0.00191783	NA
	ENSMUSG00000095595	FAM177A	0.523965	0.000316578	0.00191783	DEG
	ENSMUSG00000087679	TMEM250-PS	-0.459189	0.000317557	0.00192184	NA
	ENSMUSG00000003226	RANBP2	0.410837	0.000318806	0.00192837	NA
	ENSMUSG00000030159	CLEC1B	-0.940811	0.000320294	0.00193634	DEG
	ENSMUSG00000002289	ANGPTL4	-1.16172	0.000320685	0.00193768	DEG
	ENSMUSG00000015340	CYBB	0.520268	0.00032198	0.00194448	DEG
	ENSMUSG00000034987	HRH2	0.757947	0.000322191	0.00194472	DEG
	ENSMUSG00000025324	ATP10A	0.720796	0.000325234	0.00196206	DEG
	ENSMUSG00000020349	PPP2CA	0.357681	0.000327505	0.00197471	NA
	ENSMUSG00000038400	PMEPA1	1.06388	0.00032872	0.00198099	DEG
	ENSMUSG00000070407	HS3ST3B1	0.690146	0.000329554	0.00198497	DEG
	ENSMUSG00000044952	KCTD21	-0.64621	0.000330069	0.00198629	DEG
	ENSMUSG00000022889	MRPL39	0.515581	0.000330121	0.00198629	DEG
	ENSMUSG00000032656	MARCH3	-0.521505	0.000330611	0.00198805	DEG
	ENSMUSG00000017009	SDC4	0.977028	0.000330762	0.00198805	DEG
	ENSMUSG00000025534	GUSB	-0.363961	0.000333072	0.00200089	NA
	ENSMUSG00000024812	TJP2	0.471642	0.000333842	0.00200399	NA
	ENSMUSG00000000538	TOM1L2	-0.508284	0.000333939	0.00200399	DEG
	ENSMUSG00000022474	PMM1	-0.536275	0.000334887	0.00200862	DEG
	ENSMUSG00000004187	KIFC2	-0.882233	0.000340782	0.0020429	DEG
	ENSMUSG00000004610	ETFB	-0.328805	0.00034142	0.00204565	NA
	ENSMUSG00000035781	R3HDM4	-0.412116	0.000341754	0.00204658	NA
	ENSMUSG00000018809	SMYD4	-0.759894	0.000342857	0.00205211	DEG
	ENSMUSG00000023015	RACGAP1	-0.546595	0.000345367	0.00206605	DEG
	ENSMUSG00000051984	SEC31B	-1.39536	0.000346466	0.00207154	DEG
	ENSMUSG00000024966	STIP1	0.426195	0.000348383	0.00208191	NA
	ENSMUSG00000097077	GM16712	0.982788	0.000348701	0.00208272	DEG
	ENSMUSG00000041552	PTCHD1	0.742823	0.000349078	0.00208388	DEG
	ENSMUSG00000003033	AP1M1	-0.351975	0.000351016	0.00209436	NA
	ENSMUSG00000042351	GRAP2	-1.74317	0.000351694	0.00209731	DEG
	ENSMUSG00000011884	GLTP	-0.34177	0.000355791	0.00212064	NA
	ENSMUSG00000001436	SLC19A1	-0.763729	0.000357144	0.00212759	DEG
	ENSMUSG00000060450	RNF14	0.394234	0.000358136	0.00213239	NA
	ENSMUSG00000035121	NEIL2	-1.57238	0.000359257	0.00213697	DEG
	ENSMUSG00000067341	H2-EB2	1.01702	0.00035928	0.00213697	DEG
	ENSMUSG00000030447	CYFIP1	0.422587	0.000360521	0.00214323	NA
	ENSMUSG00000030314	ATG7	-0.341649	0.000363085	0.00215735	NA
	ENSMUSG00000038271	IFFO1	-0.50969	0.000364244	0.00216312	DEG
	ENSMUSG00000034957	CEBPA	-0.435799	0.000364905	0.00216591	NA
	ENSMUSG00000048721	FNDC9	1.45918	0.000365095	0.00216591	DEG
	ENSMUSG00000021287	XRCC3	-0.631003	0.000365833	0.00216916	DEG
	ENSMUSG00000018909	ARRB1	-0.371992	0.000368404	0.00218328	NA
	ENSMUSG00000047617	PAXX	-0.565913	0.000369891	0.00219095	DEG
	ENSMUSG00000024795	KIF20B	-0.827665	0.000370193	0.00219161	DEG
	ENSMUSG00000020897	AURKB	-0.635501	0.000371591	0.00219874	DEG
	ENSMUSG00000067825	PEX26	-0.535529	0.00037202	0.00220014	DEG
	ENSMUSG00000000555	ITGA5	0.64955	0.000372782	0.00220351	DEG
	ENSMUSG00000041238	RBBP8	0.557651	0.00037312	0.00220436	DEG
	ENSMUSG00000022248	RAD1	-0.787524	0.000373529	0.00220457	DEG
	ENSMUSG00000059089	FCGR4	-0.624278	0.000373541	0.00220457	DEG
	ENSMUSG00000047881	RELL1	-0.592729	0.000375591	0.00221552	DEG
	ENSMUSG00000027763	MBNL1	-0.394125	0.000376131	0.00221756	NA
	ENSMUSG00000021646	MCCC2	-0.688898	0.000376882	0.00222084	DEG
	ENSMUSG00000023348	TRIP6	-1.01646	0.000377283	0.00222206	DEG
	ENSMUSG00000051510	MAFG	0.419112	0.000378392	0.00222744	NA
	ENSMUSG00000022546	GPT	-0.79442	0.000379672	0.00223383	DEG
	ENSMUSG00000000171	SDHD	-0.356487	0.000383037	0.00225179	NA
	ENSMUSG00000024194	CUTA	-0.382264	0.000383119	0.00225179	NA
	ENSMUSG00000024691	FAM111A	-0.469093	0.000385601	0.00226433	NA
	ENSMUSG00000005813	METAP1	0.503908	0.00038565	0.00226433	DEG
	ENSMUSG00000030741	SPNS1	-0.384448	0.000387787	0.00227571	NA
	ENSMUSG00000031010	USP9X	0.383375	0.000393214	0.00230519	NA
	ENSMUSG00000097842	9330104G04RIK	-1.42681	0.00039304	0.00230519	DEG
	ENSMUSG00000055447	CD47	0.378978	0.000395206	0.00231567	NA
	ENSMUSG00000025147	MOB2	-0.471114	0.00039576	0.00231773	NA
	ENSMUSG00000063445	NMRAL1	-0.592451	0.000395969	0.00231777	DEG
	ENSMUSG00000001751	NAGLU	-0.460402	0.000396631	0.00232045	NA
	ENSMUSG00000026475	RGS16	0.764161	0.000397488	0.00232428	DEG
	ENSMUSG00000000149	GNA12	-0.350629	0.000401972	0.0023493	NA
	ENSMUSG00000021136	SMOC1	-1.13646	0.000403114	0.00235477	DEG
	ENSMUSG00000066682	PILRB2	0.505772	0.000403607	0.00235644	DEG
	ENSMUSG00000000823	ZFP512B	-0.544959	0.000405373	0.00236554	DEG
	ENSMUSG00000031422	MORF4L2	0.344982	0.000407613	0.0023774	NA
	ENSMUSG00000027490	E2F1	-0.513146	0.000408642	0.0023821	DEG
	ENSMUSG00000041645	DDX24	0.450016	0.000408837	0.0023821	NA
	ENSMUSG00000040351	ANKIB1	0.463735	0.000409793	0.00238645	NA
	ENSMUSG00000070425	XNTRPC	-0.670399	0.000412209	0.0023993	DEG
	ENSMUSG00000036853	MCOLN3	-0.71961	0.000412591	0.0024003	DEG
	ENSMUSG00000029056	PANK4	-0.438337	0.000413778	0.00240476	NA
	ENSMUSG00000071711	MPST	-0.561161	0.000413643	0.00240476	DEG
	ENSMUSG00000039178	TBC1D19	-0.882265	0.000414642	0.00240855	DEG
	ENSMUSG00000019947	ARID5B	0.556474	0.000417651	0.0024248	DEG
	ENSMUSG00000029304	SPP1	0.380378	0.000419584	0.00243478	NA
	ENSMUSG00000030717	NUPR1	0.580327	0.000420868	0.00244099	DEG
	ENSMUSG00000058163	GM5431	0.599371	0.000423589	0.00245553	DEG
	ENSMUSG00000037944	CCR7	0.61007	0.00042621	0.00246947	DEG
	ENSMUSG00000034659	TMEM109	-0.402877	0.00043237	0.00250389	NA
	ENSMUSG00000030681	MVP	0.402162	0.000436917	0.00252894	NA
	ENSMUSG00000010609	PSEN2	-0.413928	0.000438505	0.00253684	NA
	ENSMUSG00000017466	TIMP2	-0.438197	0.000442033	0.00255593	NA
	ENSMUSG00000022898	VPS26C	-0.372496	0.000442264	0.00255593	NA
	ENSMUSG00000041132	N4BP2L1	-0.440443	0.000442476	0.00255593	NA
	ENSMUSG00000032555	TOPBP1	-0.452381	0.000443569	0.00256095	NA
	ENSMUSG00000024069	SLC30A6	0.504629	0.000443807	0.00256103	DEG
	ENSMUSG00000053080	2700081O15RIK	1.1203	0.000444685	0.0025648	DEG
	ENSMUSG00000059772	SLX1B	-0.68593	0.000445986	0.002571	DEG
	ENSMUSG00000041028	GHITM	0.361629	0.000447497	0.00257841	NA
	ENSMUSG00000037337	MAP4K1	-0.47057	0.000450063	0.00259189	NA
	ENSMUSG00000031897	PSMB10	0.432951	0.000452313	0.00260354	NA
	ENSMUSG00000021814	ANXA7	0.324082	0.000453851	0.00261074	NA
	ENSMUSG00000022856	TMEM41A	-0.567297	0.000454022	0.00261074	DEG
	ENSMUSG00000036499	EEA1	0.435456	0.000459051	0.00263833	NA
	ENSMUSG00000048779	P2RY6	-0.439183	0.000459549	0.00263986	NA
	ENSMUSG00000038467	CHMP4B	0.352968	0.00046182	0.00265157	NA
	ENSMUSG00000015947	FCGR1	0.471092	0.000462383	0.00265214	NA
	ENSMUSG00000036528	PPFIBP2	0.388457	0.000462357	0.00265214	NA
	ENSMUSG00000037211	SPRY1	1.2669	0.00046451	0.00266301	DEG
	ENSMUSG00000051278	ZGRF1	-1.64674	0.000466106	0.0026668	DEG
	ENSMUSG00000000732	ICOSL	0.547909	0.000465921	0.0026668	DEG
	ENSMUSG00000027669	GNB4	0.563966	0.000466072	0.0026668	DEG
	ENSMUSG00000026721	RABGAP1L	0.59115	0.000465573	0.0026668	DEG
	ENSMUSG00000020571	PDIA6	0.358798	0.000473823	0.00270879	NA
	ENSMUSG00000057789	BAK1	0.353229	0.00047392	0.00270879	NA
[truncated: 9,422 more rows]

## Sheet: Table S5
	Table S5. Enriched GO terms in B10.A BMDCs upon infection with P. brasiliensis.
	Sample	Gene Direction	GO ID	Ontology	Description	GeneRatio	BgRatio	Enrichment	pvalue	p.adjust	qvalue	geneID	Count
	B10A	up-regulated	GO:0045087	BP	innate immune response	0.140965	0.0469001	3.00565	1.15808e-37	5.48931e-34	3.92163e-34	Il1f6/Ereg/Nos2/Ifi205/Il12b/Isg15/Tnf/Acod1/Gbp2b/Cfb/Treml4/Rsad2/Il1f9/Tnfsf4/Il23a/Ifit1/Oasl2/Oasl1/Ifi211/Il27/Clec4e/Il12rb1/Irf7/Ccl22/Rasgrp1/Ifit2/Ccl4/Serpinb9/Socs1/Marco/Slpi/Isg20/Oas3/Zbp1/Ddx58/Oas2/Ifi203/Ifi208/Tarm1/Cav1/Gbp4/Pvr/Ifit3/Malt1/Ptx3/Ccl3/Ddx60/Ifi209/Dhx58/Mcoln2/Eif2ak2/Lcn2/Trim30a/Flnb/Nlrc5/Parp14/Ifih1/Cgas/Irgm1/Mx2/Gfi1/Ccl12/Trem3/Ifi204/Stat1/Tnfaip3/Ccl1…	149
	B10A	up-regulated	GO:0009617	BP	response to bacterium	0.107852	0.0358592	3.00766	8.57639e-29	1.35507e-25	9.68079e-26	Il10/Il1f6/Ptgs2/Ednrb/Nos2/Cxcl3/Ifi205/Il12b/Cxcl1/Il6/Isg15/Tnf/Ifi44/Serpine1/Acod1/Gbp2b/Cxcl2/Il1f9/Tnfsf4/Slfn4/Il23a/Ifit1/Ifi211/Clec4e/Saa3/Il1b/Plac8/Il1rn/Cxcl5/Serpinb9/Slpi/Cmpk2/Cxcl9/Cxcl10/Oas2/Cav1/Ifit3/Ppbp/Malt1/Usp18/AA467197/Dhx58/Eif2ak2/Lcn2/Trim30a/Nlrc5/Irgm1/Gfi1/Ccl12/Trem3/Trem1/Ifi204/Stat1/Tnfaip3/Gch1/Ccl5/Cd80/Irgm2/Herc6/Fpr2/Mndal/Hp/Cflar/Gbp2/Tnfsf8/Gbp7/Jcha…	114
	B10A	up-regulated	GO:0001817	BP	regulation of cytokine production	0.111637	0.0463339	2.4094	1.23155e-20	7.29695e-18	5.21303e-18	Il10/Il1f6/Itgb8/Ptgs2/Ereg/Nos2/Ifi205/Il12b/Il6/Il1a/Cd40/Isg15/Tnf/Serpine1/Acod1/Rsad2/Il1f9/S1pr3/Tnfsf4/Il23a/Ifi211/Il27/Clec4e/Tnfsf15/Il12rb1/Irf7/Il1b/Rasgrp1/Il1rn/Met/Ccl4/Cxcl5/Socs1/Tnfsf9/Ddx58/Tarm1/Gbp4/Rgcc/Malt1/Ccl3/Ddx60/Ndrg2/Dhx58/Mcoln2/Eif2ak2/Trim30a/Ifih1/Cgas/Ifi204/Nr4a3/Stat1/Tnfaip3/Clec5a/Adora2b/Casp4/Src/Ccl5/Cd200/Hilpda/Mndal/Lrrc32/Cd274/Il1rap/Egr1/Nod2/Irf1/…	118
	B10A	up-regulated	GO:0019221	BP	cytokine-mediated signaling pathway	0.0690634	0.0221761	3.11432	1.14316e-19	5.4186e-17	3.87111e-17	Il1f6/Ereg/Cxcl3/Cxcl1/Il6/Il1a/Mt3/Tnf/Cxcl2/Il1f9/Irf7/Ccl22/Il1b/Il1rn/Ccl4/Cxcl5/Socs1/Cxcl9/Zbp1/Cxcl10/Oas2/Acsl1/Cav1/Ppbp/Ccl3/Ptprf/Nlrc5/Parp14/Irgm1/Gfi1/Ccl12/F3/Stat1/Ccl17/Casp4/Ccl5/Irgm2/Ptprn/Ccl24/Il1rap/Egr1/Stat2/Parp9/Csf1/Irf1/Ripk2/Osm/Nmi/Il15ra/Nfkbia/Jak2/Adar/Stat5a/Stat4/Irak3/Il20rb/Ccl9/Rabgef1/Cx3cl1/Il2rg/Stk39/Irak2/Stap1/Ifnlr1/Sirt1/Pdgfb/Rps6ka4/Traf6/Ptpn2/Rff…	73
	B10A	up-regulated	GO:0006935	BP	chemotaxis	0.0804163	0.0295367	2.72259	1.46867e-18	5.80126e-16	4.1445e-16	Il1f6/Ednrb/Cxcl3/Boc/Cxcl1/Edn1/Artn/Serpine1/Ch25h/Cxcl2/Il1f9/Il23a/Saa3/Ccl22/Il1b/Il1rn/Met/Ccl4/Cxcl5/Cxcl9/Lox/Cxcl10/Unc5b/Ccrl2/Cdk5r1/Ppbp/Ccl3/Dscaml1/Hbegf/Vcam1/Epha4/Ccl12/Trem3/Trem1/Nr4a3/Ccl17/Ripor2/Flrt3/Ccl5/Fpr2/Fpr1/Efnb2/Ccl24/Efna2/Abcc1/Sema4c/Nod2/Csf1/Klf7/Pde4b/Egr3/Slamf8/Flrt2/Nr4a1/Sema7a/Slc12a2/Agrn/Cxcl14/Zswim4/Smad3/Lpar1/Vasp/Nrp2/Cyfip2/Mdk/Lgals9/Ccl9/Runx3/…	85
	B10A	up-regulated	GO:0035456	BP	response to interferon-beta	0.0264901	0.00415212	6.37989	5.77925e-18	1.61139e-15	1.1512e-15	Ifi205/Acod1/Gbp2b/Ifi213/Ifit1/Ifi211/Ifi47/Xaf1/Ifi206/Ifi203/Ifi208/Ifit3/Gm4951/Ifi209/Irgm1/Ifi204/Stat1/Igtp/Irgm2/Mndal/Gbp2/Bst2/Irf1/Ifi207/Gbp3/Gm5431/Plscr1/Ifitm3	28
	B10A	up-regulated	GO:0098609	BP	cell-cell adhesion	0.0936613	0.0385958	2.42672	1.20323e-17	3.00174e-15	2.14448e-15	Il10/Boc/Il12b/Il6/Tnf/Rnase10/Tnfsf4/Il23a/Il12rb1/Il1b/Rasgrp1/Il1rn/Socs1/Tnfsf9/Il2ra/Tarm1/Serpine2/Cav1/Rgcc/Cdk5r1/Olr1/Pvr/Malt1/Adora2a/Slc7a11/Dscaml1/Jag1/Thy1/Ptprf/Vcam1/Plek/Plpp3/Slfn1/Nr4a3/Tnfaip3/Ripor2/Flrt3/Src/Ccl5/Cd200/Cd80/Cbln1/Lrrc32/Efnb2/Comp/Cd274/Il1rap/Sdc4/Gcnt2/Irf1/Nlrp3/Ripk2/Ass1/Arg2/Cd83/Icam1/Myo10/Nfkbid/Egr3/Ccdc88b/Cebpb/Pdpn/Tnip1/Jak2/Cdh5/Stat5a/Lama5/…	99
	B10A	up-regulated	GO:0030155	BP	regulation of cell adhesion	0.0936613	0.0418043	2.24047	3.51645e-15	6.94499e-13	4.96159e-13	Il10/Il12b/Il6/Tnf/Serpine1/Rnase10/Tnfsf4/Il23a/Il12rb1/Il1b/Rasgrp1/Il1rn/Jam2/Socs1/Tnfsf9/Il2ra/Tarm1/Serpine2/Cav1/Rgcc/Malt1/Adora2a/Rnd1/Dscaml1/Jag1/Thy1/Vcam1/Plpp3/Slfn1/Nr4a3/Tnfaip3/Ripor2/Src/Ccl5/Cd80/Plet1/Lrrc32/Efnb2/Tnc/Cd274/Cdk6/Sdc4/Gcnt2/Tgm2/Csf1/Irf1/Nlrp3/Ripk2/Ass1/Arg2/Cd83/Icam1/Myo10/Nfkbid/Mmp14/Egr3/Carmil1/Ccdc88b/Cebpb/Pdpn/Jak2/Smad3/Stat5a/Lama5/Mdk/Il20rb/Map4k…	99
	B10A	up-regulated	GO:0060326	BP	cell chemotaxis	0.0539262	0.0177409	3.03966	4.35834e-15	8.26341e-13	5.90349e-13	Il1f6/Ednrb/Cxcl3/Cxcl1/Edn1/Serpine1/Ch25h/Cxcl2/Il1f9/Il23a/Saa3/Ccl22/Il1b/Il1rn/Met/Ccl4/Cxcl5/Cxcl9/Lox/Cxcl10/Ccrl2/Ppbp/Ccl3/Hbegf/Vcam1/Ccl12/Trem3/Trem1/Ccl17/Ripor2/Ccl5/Fpr2/Ccl24/Abcc1/Nod2/Csf1/Pde4b/Egr3/Slamf8/Nr4a1/Slc12a2/Cxcl14/Lpar1/Mdk/Ccl9/Cx3cl1/Pip5k1a/Stk39/Ccr7/S100a8/Stap1/Pla2g7/Pdgfb/Dusp1/Sbds/Ptprj/Bst1	57
	B10A	up-regulated	GO:0071216	BP	cellular response to biotic stimulus	0.051088	0.0164197	3.11138	7.81001e-15	1.42382e-12	1.0172e-12	Il10/Il1f6/Nos2/Cxcl3/Il12b/Cxcl1/Il6/Tnf/Serpine1/Acod1/Cxcl2/Il1f9/Tnfsf4/Il1b/Il1rn/Cxcl5/Cmpk2/Cxcl9/Cxcl10/Ppbp/Malt1/Gfi1/Ccl12/Stat1/Tnfaip3/Gch1/Ccl5/Cd80/Irgm2/Gbp2/Cd274/Nod2/Nlrp3/Pde4b/Cd14/Ripk2/Nfkbia/Nfkb1/Prdm1/Cebpb/Jak2/Nfkbib/Mapk8/Abca1/Cx3cl1/Irak2/Stap1/Cd86/Plscr1/Trib1/Arid5a/Hspa5/Traf6/Myd88	54
	B10A	up-regulated	GO:0050865	BP	regulation of cell activation	0.0851466	0.0376522	2.2614	3.8706e-14	5.73333e-12	4.09596e-12	Il10/Il12b/Il6/Cd40/Cd38/Tnfsf4/Il23a/Il27/Il12rb1/Slc7a2/Cst7/Il1b/Rasgrp1/Socs1/Tnfsf9/Il2ra/Tarm1/Serpine2/Cav1/Malt1/Adora2a/Zeb1/Thy1/Vcam1/Plek/Cgas/Slfn1/Nr4a3/Tnfaip3/Ripor2/Adora2b/Lat/Ccl5/Cd200/Cd80/Lrrc32/Efnb2/Cd274/Sdc4/Nod2/Irf1/Nlrp3/Gclc/Hmox1/Ripk2/Ahr/Arg2/Cd83/Cdkn1a/Il15ra/Nfkbid/Mmp14/Egr3/Slamf8/Prdm1/Ccdc88b/Cebpb/Samsn1/Pdpn/Gata2/Jak2/Clec4d/Stat5a/Fas/Mdk/Il20rb/Lgals9/…	90
	B10A	up-regulated	GO:0002697	BP	regulation of immune effector process	0.0681173	0.027555	2.47205	1.53796e-13	2.02498e-11	1.44667e-11	Il10/Il12b/Cxcl1/Il6/Cd40/Tnf/Treml4/Rsad2/Tnfsf4/Il23a/Il27/Il12rb1/Il1b/Rasgrp1/Cxcl5/Serpinb9/Ddx58/Il2ra/Gbp4/Pvr/Malt1/Ddx60/Dhx58/H2-Q1/Htra1/Cgas/Nr4a3/Stat1/Tnfaip3/H2-M2/Adora2b/Ccl5/Tap1/Parp9/Nod2/Irf1/Nlrp3/Hmox1/Dtx3l/Ripk2/Slamf6/H2-T24/Nfkbid/Slamf8/Sema7a/Gata2/H2-Q2/Stat5a/H2-Q7/H2-Q6/Irak3/H2-T10/Il20rb/H2-T22/Lgals9/Rabgef1/Nectin2/Ccr7/Zc3hav1/Ifnlr1/Tap2/Arid5a/Clec2d/Abr/Sma…	72
	B10A	up-regulated	GO:0050663	BP	cytokine secretion	0.0482498	0.0160423	3.00766	1.97634e-13	2.53186e-11	1.80879e-11	Il10/Nos2/Il6/Il1a/Isg15/Tnf/Tnfsf4/Clec4e/Tnfsf15/Il1b/Rasgrp1/Socs1/Ddx58/Rgcc/Ccl3/Chil1/Mcoln2/Ifih1/Trem3/Trem1/Tnfaip3/Clec5a/Casp4/Src/Cd200/Lrrc32/Cd274/Il1rap/Nod2/Nlrp3/Cd14/Ripk2/Optn/Arg2/Osm/Tnfrsf9/Srgn/Rnf19b/Lcp2/Panx1/Abca1/Mdk/Lgals9/Rabgef1/Cx3cl1/Ccr7/Rbpj/Arid5a/Ptger4/Pml/Serpinb1a	51
	B10A	up-regulated	GO:0050730	BP	regulation of peptidyl-tyrosine phosphorylation	0.0491958	0.0166085	2.96209	2.24497e-13	2.8003e-11	2.00057e-11	Ereg/Csf3/Il12b/Il6/Cd40/Tnf/Areg/Il23a/Lif/Socs3/Socs1/Cav1/Cck/Hbegf/Thy1/Parp14/Plpp3/Epha4/Adnp/Dok7/Fgfr3/Src/Ccl5/Cd80/Gprc5a/Parp9/Nod2/Irf1/Ripk2/Osm/Lrp8/Icam1/Agrn/Samsn1/Jak2/Itga5/Stap1/Cav2/Rictor/Ptpn1/Cass4/Pdgfb/Ptger4/Rap2c/Itgb3/Ptpn2/Cbl/Clcf1/Errfi1/Ptprj/Bst1/Hcls1	52
	B10A	up-regulated	GO:1903708	BP	positive regulation of hemopoiesis	0.0454115	0.0146268	3.10468	2.74006e-13	3.24697e-11	2.31968e-11	Csf3/Il12b/Cxcl1/Il6/Isg15/Inhba/Tnf/Tnfsf4/Il23a/Lif/Il1b/Rasgrp1/Socs1/Tnfsf9/Il2ra/Malt1/Ccl3/Jag1/Car2/Stat1/Ccl5/Csf1/Irf1/Nlrp3/Ripk2/Dcstamp/Cd83/Il15ra/Nfkbid/Mmp14/Egr3/Prdm1/Hif1a/Zbtb46/Gata2/Stat5a/Mdk/Lgals9/Runx3/Il2rg/Ccr7/Ets1/Trib1/Itgb3/Hsp90aa1/Traf6/Scin/Hcls1	48
	B10A	up-regulated	GO:0002790	BP	peptide secretion	0.0842006	0.0383127	2.19772	3.12368e-13	3.5253e-11	2.51852e-11	Il10/Nos2/Il6/Il1a/Edn1/Cd40/Isg15/Cd38/Gpr27/Tnf/Rsad2/Tnfsf4/Lif/Clec4e/Tnfsf15/Il1b/Rasgrp1/Il1rn/Socs1/Ddx58/Rgcc/Adora2a/Ccl3/Chil1/Mcoln2/Plek/Ifih1/Trem3/Trem1/Tnfaip3/Clec5a/Kalrn/Casp4/Src/Hcar2/Ccl5/Cd200/Cbln1/Pim3/Ptprn/Lrrc32/Comp/Rab11fip1/Cd274/Il1rap/Syt7/Nod2/Klf7/Nlrp3/Cd14/Ripk2/Optn/Arg2/Mmp13/Pfkl/Osm/Tnfrsf9/Pou2f2/Rab10/Hif1a/Jak2/Hmgn3/Slc16a10/Srgn/Rnf19b/Lcp2/Panx1/Abca1…	89
	B10A	up-regulated	GO:0043900	BP	regulation of multi-organism process	0.0662252	0.0279324	2.37091	2.90902e-12	2.90418e-10	2.07478e-10	Ednrb/Nos2/Plat/Il12b/Cxcl1/Nppc/Isg15/Inhba/Tnf/Acod1/Rnase10/Treml4/Rsad2/Il23a/Oasl2/Oasl1/Il27/Il12rb1/Oas1g/Il1b/Ccl4/Cxcl5/Slpi/Isg20/Oas3/Ddx58/Il2ra/Cav1/Gbp4/Ptx3/Ddx60/Dhx58/Eif2ak2/Trim30a/Oas1a/Pcx/Htra1/Cgas/Stat1/Tnfaip3/Ccl5/Timp1/Oas1b/Bst2/Parp9/Nod2/Dtx3l/Ripk2/Optn/Arg2/Parp10/Prdm1/Trim13/Adar/Trim21/Lgals9/Nectin2/Cx3cl1/Larp1/Zc3hav1/Trim56/Cav2/Plscr1/Ifnlr1/Trib1/Riok3/Pml…	70
	B10A	up-regulated	GO:0002443	BP	leukocyte mediated immunity	0.0577105	0.023969	2.40771	3.86026e-11	2.81502e-09	2.01108e-09	Il12b/Cxcl1/Cd70/Il6/Cd40/Tnf/Treml4/Rsad2/Tnfsf4/Il23a/Irf7/Il1b/Rasgrp1/Cxcl5/Serpinb9/Ddx58/Pvr/Malt1/Jag1/H2-Q1/Serpinb9b/Trem3/Trem1/Nr4a3/H2-M2/Adora2b/Lat/Prdx1/Stx11/Tap1/Nod2/Nlrp3/Hmox1/Slamf6/H2-T24/Icam1/Pou2f2/Gata2/H2-Q2/Stat5a/H2-Q7/H2-Q6/Slc11a1/Fas/Rnf19b/H2-T10/Il20rb/H2-T22/Lgals9/Rabgef1/Nectin2/Tap2/Arid5a/Clec2d/Abr/Smad7/Icosl/Traf6/Stxbp1/Myd88/Clcf1	61
	B10A	up-regulated	GO:0040017	BP	positive regulation of locomotion	0.0775781	0.0371803	2.08653	4.76075e-11	3.31852e-09	2.37079e-09	Ptgs2/Il1a/Edn1/Cd40/Artn/Serpine1/Rnase10/Tnfsf4/Il23a/Il1b/Met/Ccl4/Cxcl10/Insm1/Cav1/Sod2/Hbegf/Thy1/Pcx/Mylk/Plpp3/Tcaf2/Ccl12/F3/Nr4a3/Ripor2/Adora2b/Src/Ccl5/Fpr2/Plet1/Cd274/Ccl24/Plk2/Abcc1/Egr1/Gcnt2/Sema4c/Rapgef2/Csf1/Hmox1/Icam1/Mmp14/Carmil1/Hif1a/Sema7a/Pdpn/Syne2/Gata2/Jak2/Cxcl14/Smad3/Cdh5/Mapk8/Lpar1/Stat5a/Mdk/Pik3c2a/Map4k4/Lgals9/Itga5/Cx3cl1/Mmp9/Stk39/Ccr7/Camk2d/Cav2/Ets1/…	82
	B10A	up-regulated	GO:0033002	BP	muscle cell proliferation	0.0397351	0.0137775	2.88406	1.19891e-10	7.89281e-09	5.63872e-09	Il10/Ptgs2/Ereg/Il12b/Il6/Edn1/Tnf/Cav1/Ndrg2/Sod2/Hbegf/Nr4a3/Stat1/Tnfaip3/Kalrn/Ccl5/Six1/Cflar/Egr1/Tgm2/Six5/Calcrl/Hmox1/Cdkn1a/Nampt/Pim1/Hif1a/Jak2/Jarid2/Cx3cl1/Mmp9/Camk2d/Sav1/Rbpj/Trib1/Sirt1/Pdgfb/Itgb3/Traf6/Mdm2/Mmp2/Myd88	42
	B10A	up-regulated	GO:0042107	BP	cytokine metabolic process	0.0274361	0.0083986	3.26675	3.95572e-09	1.74433e-07	1.24617e-07	Il10/Ereg/Il6/Il1a/Tnf/Il27/Tnfsf15/Irf7/Il1b/Trem3/Trem1/Il1rap/Egr1/Irf1/Nmi/Nfkb1/Rel/Cebpb/Mapkapk2/Jak2/Stat5a/Irf9/Ltb/Irf4/Icosl/Traf6/Cybb/Myd88/Errfi1	29
	B10A	up-regulated	GO:0003018	BP	vascular process in circulatory system	0.0293283	0.0098141	2.98838	1.28972e-08	4.80237e-07	3.43087e-07	Ptgs2/Ednrb/Nppc/Edn1/Cd38/Tnf/Ccl4/Cav1/Adora2a/Sod2/Adora2b/Gch1/Comp/Gclc/Ahr/Gclm/Icam1/Dusp5/Hif1a/Hrh2/Cdh5/Cx3cl1/Per2/Map2k1/Sirt1/Abr/Pdgfb/Manf/Dock5/Mmp2/Ptprj	31
	B10A	up-regulated	GO:1903901	BP	negative regulation of viral life cycle	0.0227058	0.00641691	3.53843	1.47803e-08	5.348e-07	3.82068e-07	Isg15/Tnf/Rsad2/Oasl2/Oasl1/Oas1g/Slpi/Isg20/Oas3/Ptx3/Eif2ak2/Oas1a/Ccl5/Oas1b/Bst2/Parp10/Trim13/Adar/Trim21/Zc3hav1/Trim56/Plscr1/Pml/Ifitm3	24
	B10A	up-regulated	GO:0031341	BP	regulation of cell killing	0.0227058	0.00670001	3.38892	3.88295e-08	1.26871e-06	9.06385e-07	Nos2/Il12b/Cxcl1/Il23a/Rasgrp1/Cxcl5/Serpinb9/Pvr/H2-Q1/H2-M2/Tap1/Slamf6/H2-T24/H2-Q2/Stat5a/H2-Q7/H2-Q6/H2-T10/H2-T22/Lgals9/Nectin2/Stap1/Tap2/Clec2d	24
	B10A	up-regulated	GO:0035296	BP	regulation of tube diameter	0.025544	0.00820987	3.11138	4.35884e-08	1.36827e-06	9.7751e-07	Ptgs2/Ednrb/Nppc/Edn1/Cd38/Tnf/Cav1/Adora2a/Sod2/Adora2b/Gch1/Comp/Gclc/Ahr/Gclm/Icam1/Dusp5/Hif1a/Hrh2/Cx3cl1/Per2/Map2k1/Sirt1/Pdgfb/Manf/Dock5/Mmp2	27
	B10A	up-regulated	GO:0097746	BP	regulation of blood vessel diameter	0.025544	0.00820987	3.11138	4.35884e-08	1.36827e-06	9.7751e-07	Ptgs2/Ednrb/Nppc/Edn1/Cd38/Tnf/Cav1/Adora2a/Sod2/Adora2b/Gch1/Comp/Gclc/Ahr/Gclm/Icam1/Dusp5/Hif1a/Hrh2/Cx3cl1/Per2/Map2k1/Sirt1/Pdgfb/Manf/Dock5/Mmp2	27
	B10A	up-regulated	GO:0001906	BP	cell killing	0.0283822	0.0098141	2.89198	5.05605e-08	1.53626e-06	1.09752e-06	Nos2/Il12b/Cxcl1/Il23a/Rasgrp1/Cxcl5/Serpinb9/Pvr/H2-Q1/Serpinb9b/Trem3/Trem1/H2-M2/Prdx1/Stx11/Tap1/Slamf6/H2-T24/H2-Q2/Stat5a/H2-Q7/H2-Q6/Rnf19b/H2-T10/H2-T22/Lgals9/Nectin2/Stap1/Tap2/Clec2d	30
	B10A	up-regulated	GO:0052548	BP	regulation of endopeptidase activity	0.0444655	0.0199113	2.23318	8.51158e-08	2.43041e-06	1.73632e-06	Ptgs2/Serpinb2/Il6/Tnf/Serpine1/Tnfsf15/Cst7/Tnfsf10/Serpinb9/Serpine2/Malt1/Adora2a/Cck/Serpina3g/Serpinb9b/Epha4/F3/Stat1/Casp4/Src/Serpinb6b/Hspa1b/Cflar/Timp1/Nlrp3/Psme2/Ripk2/Nr4a1/Stfa1/Jak2/Smad3/Fas/Stfa2/Cyfip2/Mmp9/S100a8/Birc3/Mefv/Sirt1/Psme1/Rnf34/Pml/Serpinb1a/Rffl/Mdm2/Plaur/Psmb9	47
	B10A	up-regulated	GO:0072593	BP	reactive oxygen species metabolic process	0.0435194	0.0193451	2.24963	9.26281e-08	2.54443e-06	1.81777e-06	Il10/Ptgs2/Nos2/Cxcl1/Il6/Edn1/Tnf/Acod1/Slc7a2/Il1b/Met/Cav1/Ptx3/Sod2/Trim30a/Txnrd1/Gch1/Fpr2/Hp/Cflar/Prdx1/Ddit4/Prdx6/Nqo1/Ier3/Ass1/Arg2/Gadd45a/Cdkn1a/Icam1/Hk2/Hif1a/Prdx5/Jak2/Smad3/Slc25a33/Eif6/Pid1/Birc3/Sirt1/Pdgfb/Ptger4/Hsp90aa1/Sh3pxd2b/Cybb/Bnip3	46
	B10A	up-regulated	GO:0043062	BP	extracellular structure organization	0.0340587	0.0136831	2.4891	1.67565e-07	4.2702e-06	3.05068e-06	Col5a3/Il6/Tnf/Col27a1/Col4a2/Lipg/Lox/Rgcc/Ptx3/Fscn1/Ero1l/Cflar/Col23a1/Comp/Sdc4/Phldb1/Gas2/Mmp13/P4ha1/Mmp14/Flrt2/Pdpn/Mmp25/Smad3/Nfkb2/Abca1/Hsd17b12/Mmp9/Foxf2/Plagl2/Ets1/Pla2g7/Lcp1/Itgb3/Sh3pxd2b/Mmp2	36
	B10A	up-regulated	GO:0051090	BP	regulation of DNA-binding transcription factor activity	0.0548723	0.027555	1.99138	1.95273e-07	4.87154e-06	3.48029e-06	Il10/Csf3/Il6/Edn1/Cd40/Tnf/Acod1/Tnfsf4/Adgrf1/Il1b/Fosl1/Ddx58/Cav1/Rgcc/Malt1/Eif2ak2/Nlrc5/Plpp3/Gfi1/Tnfaip3/Cd200/Traf1/Cflar/Ifrd1/Il1rap/Nod2/Nlrp3/Hmox1/Traf5/Ripk2/Lrp8/Parp10/Icam1/Pim1/Nfkbid/Nfkbia/Trim13/Mtpn/Bhlhe40/Jak2/Nfkbib/Trim21/Hck/Hmgn3/Irak3/Psmd10/Cx3cl1/Irak2/Sav1/Nupr1/Trib1/Sirt1/Arid5b/Smad7/Traf6/Wfs1/Myd88/Hcls1	58
	B10A	up-regulated	GO:0061448	BP	connective tissue development	0.0321665	0.0126451	2.54379	2.10666e-07	5.22806e-06	3.73499e-06	Itgb8/Nppc/Edn1/Col27a1/Lox/Bmp1/Zeb1/Fgfr3/Cflar/Comp/Dgat2/Egr1/Csf1/Klf7/Mmp13/Hif1a/Chst11/Plaat3/Smad3/Tapt1/Mdk/Slc25a25/Runx3/Creb5/Sirt1/Arid5b/Arid5a/Pdgfb/Itgb3/Sh3pxd2b/Lnpk/4932438A13Rik/Mex3c/Zfp516	34
	B10A	up-regulated	GO:0009611	BP	response to wounding	0.0529801	0.0266113	1.99089	3.20382e-07	7.51787e-06	5.37086e-06	Il10/Serpinb2/Il6/Il1a/Serpine1/Procr/Lox/Mirt2/Rtn4rl2/Enpp4/Serpine2/Cav1/Dcbld2/Slc7a11/Sod2/Hbegf/Ptprf/Plek/Mylk/Epha4/F3/Tnfaip3/Fgfr3/Flrt3/Plet1/Cflar/Ifrd1/Timp1/Comp/Tnc/Syt7/Sdc4/Scarf1/Hmox1/Cdkn1a/Dst/Hif1a/Pdpn/Jak2/Smad3/Slc11a1/Mdk/F10/Ninj1/Cx3cl1/Pik3cb/Bcl9/Map2k1/Pdgfb/Lcp1/Ptger4/Itgb3/Lnpk/Stxbp1/Mmp2/Ptprj	56
	B10A	up-regulated	GO:0019882	BP	antigen processing and presentation	0.0236518	0.00792677	2.98379	3.38345e-07	7.90026e-06	5.64405e-06	Treml4/H2-Q1/H2-M2/Tap1/Nod2/Psme2/H2-T24/Icam1/Rab10/H2-Q2/H2-Q7/H2-Q6/Slc11a1/H2-T10/Tapbpl/H2-T22/H2-Oa/Ccr7/Relb/Tapbp/Tap2/Psme1/Rab32/Traf6/Psmb9	25
	B10A	up-regulated	GO:0050801	BP	ion homeostasis	0.0700095	0.0395395	1.77062	5.92543e-07	1.3003e-05	9.28953e-06	Ednrb/Cxcl3/Cxcl1/Edn1/Cd40/Cd38/Mt3/Tmem178/Cxcl2/Atp13a4/Lipg/Il1b/Marcksl1/Cxcl10/Slc39a14/Ccrl2/Cav1/Adora2a/Ccl3/Slc7a11/Sod2/Cck/Lcn2/Thy1/Car2/Src/Ccl5/Fpr2/Ero1l/Fpr1/Dgat2/Clic4/Fabp3/Ramp3/Tgm2/Rab20/Gclc/Hmox1/Mt2/Car4/Gclm/Slamf8/Hif1a/Slc12a2/Gata2/Jak2/Smad3/Cdh5/Tmtc2/Lpar1/Slc11a1/Slc30a4/Mllt6/Hsh2d/Abca1/Cx3cl1/Stk39/Ccr7/Fth1/Camk2d/Slc39a4/Pik3cb/Clstn1/Sirt1/Smad7/Fbxl5/Ptger…	74
	B10A	up-regulated	GO:0097756	BP	negative regulation of blood vessel diameter	0.0170293	0.00481268	3.53843	9.42791e-07	1.96865e-05	1.40643e-05	Ptgs2/Ednrb/Edn1/Cd38/Cav1/Comp/Ahr/Icam1/Dusp5/Hif1a/Hrh2/Cx3cl1/Per2/Map2k1/Pdgfb/Manf/Dock5/Mmp2	18
	B10A	up-regulated	GO:0042035	BP	regulation of cytokine biosynthetic process	0.0217597	0.00736057	2.95625	1.19014e-06	2.39037e-05	1.70771e-05	Il10/Ereg/Il6/Il1a/Tnf/Il27/Il1b/Egr1/Irf1/Nmi/Nfkb1/Rel/Cebpb/Mapkapk2/Jak2/Stat5a/Ltb/Irf4/Icosl/Traf6/Cybb/Myd88/Errfi1	23
	B10A	up-regulated	GO:0070997	BP	neuron death	0.051088	0.0264226	1.9335	1.35493e-06	2.69847e-05	1.92782e-05	Il10/Csf3/Il6/Egln3/Mt3/Tnf/Cxcl2/Il1b/Unc5b/Cdk5r1/Adora2a/Ccl3/Slc7a11/Sod2/Ptprf/Ccl12/Adnp/Nr4a3/Fgfr3/Ccl5/Cd200/Six1/Efnb2/Ddit4/Abcc1/Egr1/Nqo1/Csf1/Cpeb4/Gclc/Hmox1/Daxx/Optn/Casp7/Gclm/Usp53/Hif1a/Rel/Cebpb/Agrn/Jak2/Mapk8/Fas/Mdk/Rilpl1/Cx3cl1/Sirt1/Ncoa7/Wfs1/Stxbp1/Bnip3/Cbl/Clcf1/Nes	54
	B10A	up-regulated	GO:0009636	BP	response to toxic substance	0.0406812	0.0193451	2.10292	1.68907e-06	3.26784e-05	2.33459e-05	Il10/Il6/Mt3/Tnf/Met/Ccl4/Adora2a/Slc7a11/Sod2/Eif2ak2/Lcn2/Nr4a3/Tnfaip3/Gch1/Src/Ccl5/Hp/Prdx1/Abtb2/Prdx6/Egr1/Nqo1/Gsta3/Kdm6b/Hmox1/Mt2/Daxx/Ahr/Ass1/Rdh12/Nfkb1/Hif1a/Mapk8/Slc30a4/Fas/Esd/Kpna4/Net1/Nupr1/Sirt1/Pdgfb/Mmp2/Bnip3	43
	B10A	up-regulated	GO:0043086	BP	negative regulation of catalytic activity	0.0690634	0.0402001	1.71799	2.26888e-06	4.15231e-05	2.96647e-05	Ptgs2/Serpinb2/Il6/Tnf/Serpine1/Cst7/Il1b/Serpinb9/Slpi/Dusp4/Serpine2/Cav1/Dusp8/Adora2a/Cnn3/Ptx3/Thy1/Serpina3g/Spry1/Gadd45b/Serpinb9b/Gfi1/Tnfaip3/Src/Serpinb6b/Hspa1b/Dusp16/Gprc5a/Hp/Cflar/Trib3/Timp1/Dusp2/Spred1/Nqo1/Parp9/Dtx3l/Ppp1r15a/Ahr/Arg2/Gadd45a/Cdkn1a/Dusp5/Nfkb1/Nr4a1/Stfa1/Prdx5/Agrn/Rasip1/Adar/Irak3/Stfa2/Mmp9/Csrnp2/Birc3/Lrch1/Trib1/Ptpn1/Sirt1/Smad7/Rnf34/Pml/Dusp1/Taf7/…	73
	B10A	up-regulated	GO:0046545	BP	development of primary female sexual characteristics	0.0179754	0.00566198	3.17476	3.09686e-06	5.45692e-05	3.89849e-05	Ereg/Inhba/Serpine1/Fst/Schip1/Ptx3/Src/Dach1/Ptprn/Afp/Gas2/Ahr/Cebpb/Stat5a/Nupr1/Sirt1/Arid5b/Ptger4/Mmp2	19
	B10A	up-regulated	GO:0042698	BP	ovulation cycle	0.012299	0.00292536	4.20426	3.3356e-06	5.77034e-05	4.12241e-05	Ereg/Inhba/Schip1/Ptx3/Src/Ptprn/Afp/Egr1/Gas2/Stat5a/Mdk/Sirt1/Ptger4	13
	B10A	up-regulated	GO:0001660	BP	fever generation	0.00662252	0.000943663	7.01788	8.82222e-06	0.000137557	9.82724e-05	Ptgs2/Ednrb/Il1a/Tnf/Il1b/Il1rn/Ccl5	7
	B10A	up-regulated	GO:0050878	BP	regulation of body fluid levels	0.0331126	0.0155704	2.12663	1.18926e-05	0.000179525	0.000128255	Ednrb/Edn1/Serpine1/Procr/Met/Oas2/Enpp4/Serpine2/Cav1/Adora2a/Slc7a11/Plek/F3/Kalrn/Comp/Mmp13/Hif1a/Pdpn/Stat5a/Mllt6/Cldn1/F10/Grhl1/Cx3cl1/Stk39/Pik3cb/Pdgfb/Ptger4/Socs2/Itgb3/Lnpk/Wfs1/Stxbp1/Ccnd1/Ptprj	35
	B10A	up-regulated	GO:1901739	BP	regulation of myoblast fusion	0.00756859	0.00132113	5.72888	1.65514e-05	0.000240655	0.000171927	Il1f9/Cxcl9/Cxcl10/Gdf15/Ripor2/Cflar/Ehd1/Cd53	8
	B10A	up-regulated	GO:0007411	BP	axon guidance	0.0217597	0.00849297	2.56208	1.68706e-05	0.000243801	0.000174175	Boc/Artn/Unc5b/Cdk5r1/Dscaml1/Epha4/Nr4a3/Flrt3/Efnb2/Efna2/Sema4c/Klf7/Flrt2/Sema7a/Agrn/Zswim4/Vasp/Nrp2/Cyfip2/Runx3/Ntng2/Egr2/Ext1	23
	B10A	up-regulated	GO:0097485	BP	neuron projection guidance	0.0217597	0.00849297	2.56208	1.68706e-05	0.000243801	0.000174175	Boc/Artn/Unc5b/Cdk5r1/Dscaml1/Epha4/Nr4a3/Flrt3/Efnb2/Efna2/Sema4c/Klf7/Flrt2/Sema7a/Agrn/Zswim4/Vasp/Nrp2/Cyfip2/Runx3/Ntng2/Egr2/Ext1	23
	B10A	up-regulated	GO:0097755	BP	positive regulation of blood vessel diameter	0.013245	0.00377465	3.50894	1.70833e-05	0.000244637	0.000174772	Ednrb/Nppc/Tnf/Adora2a/Sod2/Adora2b/Gch1/Ahr/Dusp5/Hif1a/Cx3cl1/Sirt1/Dock5/Mmp2	14
	B10A	up-regulated	GO:0048511	BP	rhythmic process	0.0340587	0.0167028	2.03909	2.37234e-05	0.000320368	0.000228875	Ereg/Nos2/Il6/Inhba/Schip1/Cdk5r1/Adora2a/Ptx3/Piwil2/Ciart/Src/Ptprn/Afp/Cry1/Egr1/Gas2/Ahr/Ass1/Nampt/Bhlhe40/Mapk8/Stat5a/Top1/Fas/Nfkb2/Mdk/Gpr176/Per2/Relb/Egr2/Hnrnpd/Sirt1/Ptger4/Pml/Ppp1cb/Bhlhe41	36
	B10A	up-regulated	GO:1905517	BP	macrophage migration	0.013245	0.00415212	3.18995	5.78094e-05	0.000674918	0.00048217	Ednrb/Ccl3/Mcoln2/Ccl12/Ccl5/Cd200/Csf1/Mmp14/Slamf8/Mdk/Cx3cl1/Ccr7/Stap1/Ptprj	14
	B10A	up-regulated	GO:0110110	BP	positive regulation of animal organ morphogenesis	0.012299	0.00377465	3.2583	8.28011e-05	0.000923476	0.000659743	Edn1/Lif/Jag1/Spry1/Tnfaip3/Six1/Cflar/Csf1/Wnt6/Pim1/Mdk/Rbpj/Pml	13
	B10A	up-regulated	GO:0042136	BP	neurotransmitter biosynthetic process	0.0160833	0.00632254	2.54379	0.000228185	0.0021759	0.00155449	Il10/Ptgs2/Nos2/Il6/Tnf/Hdc/Slc7a2/Il1b/Cav1/Ptx3/Sod2/Gch1/Ass1/Icam1/Jak2/Smad3/Hsp90aa1	17
	B10A	up-regulated	GO:0032963	BP	collagen metabolic process	0.0151372	0.00594508	2.54617	0.000342022	0.00311766	0.0022273	Nppc/Il6/Serpine1/Rgcc/Fgfr3/Adora2b/Mmp13/Suco/Mmp14/Hif1a/Prdx5/Mmp25/Mmp9/Pdgfb/Mmp2/Errfi1	16
	B10A	up-regulated	GO:0009612	BP	response to mechanical stimulus	0.0170293	0.00736057	2.31359	0.000532455	0.00454745	0.00324876	Tnf/Serpine2/Cav1/Gfi1/Stat1/Tmem150c/Ripor2/Kalrn/Usp53/Nfkbia/Nfkb1/Slc12a2/Mapk8/Mdk/Junb/Lrp11/Ptger4/Mmp2	18
	B10A	up-regulated	GO:0002440	BP	production of molecular mediator of immune response	0.0274361	0.0147211	1.86372	0.000695305	0.00576179	0.00411629	Il10/Il12b/Il6/Cd40/Tnf/Rsad2/Tnfsf4/Il1b/Ddx58/Malt1/Cgas/Trem3/Trem1/Nr4a3/Tnfaip3/Nod2/Nlrp3/Hmox1/Pou2f2/Sema7a/Slc11a1/Irak3/Fas/Sirt1/Arid5a/Smad7/Icosl/Traf6/Clcf1	29
	B10A	up-regulated	GO:1905521	BP	regulation of macrophage migration	0.00946074	0.00301972	3.13298	0.000776076	0.00628821	0.00449237	Ccl5/Cd200/Csf1/Mmp14/Slamf8/Mdk/Cx3cl1/Ccr7/Stap1/Ptprj	10
	B10A	up-regulated	GO:0010876	BP	lipid localization	0.0350047	0.0206662	1.69381	0.000934469	0.00733342	0.00523909	Nos2/Il1a/Edn1/Inhba/Tnf/Lipg/Il1b/Acsl1/Cav1/Slco3a1/Atp8b1/Hilpda/Dgat2/Cry1/Syt7/Fabp3/Abcc1/Ehd1/Abcg4/Nfkbia/Pla2g4f/Hrh2/Tnfaip8l3/Stat5a/Atp10a/Osbpl3/Gramd1b/Abca1/Spns2/Plekha3/Acsl4/Plekha8/Pla2g12a/Sirt1/Itgb3/Ptpn2/4932438A13Rik	37
	B10A	up-regulated	GO:0006575	BP	cellular modified amino acid metabolic process	0.0217597	0.0109465	1.98782	0.000974988	0.00761358	0.00543924	Ptges/Chac1/Egln3/Serinc2/Slc7a11/P4ha2/Sod2/Gch1/Ero1l/Slco4a1/Gsta3/Gclc/Ass1/Gclm/Gsr/P4ha1/Gss/Gm5424/Mthfr/Mthfd2/Slc16a10/Mthfd2l/Plscr1	23
	B10A	up-regulated	GO:0140253	BP	cell-cell fusion	0.0104068	0.00368029	2.82772	0.00111832	0.00850856	0.00607863	Il1f9/Cxcl9/Cxcl10/Gdf15/Stat1/Ripor2/Cflar/Ehd1/Dcstamp/Tanc1/Cd53	11
	B10A	up-regulated	GO:0032922	BP	circadian regulation of gene expression	0.012299	0.00481268	2.55553	0.00116132	0.00870241	0.00621711	Ciart/Cry1/Egr1/Ahr/Nampt/Bhlhe40/Top1/Per2/Relb/Sirt1/Pml/Ppp1cb/Bhlhe41	13
	B10A	up-regulated	GO:0050766	BP	positive regulation of phagocytosis	0.013245	0.00547325	2.41996	0.00135402	0.00999697	0.00714196	Tnf/Il1b/Ptx3/Fpr2/Nod2/Il15ra/Gata2/Slc11a1/Il2rg/Ccr7/Stap1/Abr/Ptprj/Rapgef1	14
	B10A	up-regulated	GO:0005125	MF	cytokine activity	0.045283	0.0072264	6.26634	1.69095e-29	1.29865e-26	1.16942e-26	Il10/Il1f6/Csf3/Cxcl3/Il12b/Cxcl1/Cd70/Il6/Il1a/Edn1/Inhba/Tnf/Areg/Cxcl2/Il1f9/Tnfsf4/Il23a/Lif/Il27/Tnfsf15/Ccl22/Il1b/Il1rn/Ccl4/Tnfsf10/Cxcl5/Tnfsf9/Cxcl9/Cxcl10/Bmp1/Ppbp/Ccl3/Gdf15/Ccl12/Ccl17/Ccl5/Tnfsf8/Timp1/Ccl24/Csf1/Osm/Nampt/Ebi3/Cxcl14/Ltb/Ccl9/Cx3cl1/Clcf1	48
	B10A	up-regulated	GO:0048018	MF	receptor ligand activity	0.0622642	0.0136921	4.54744	1.06957e-28	4.10716e-26	3.69847e-26	Il10/Il1f6/Ereg/Csf3/Cxcl3/Il12b/Cxcl1/Nppc/Cd70/Il6/Il1a/Edn1/Artn/Inhba/Tnf/Areg/Cxcl2/Il1f9/Tnfsf4/Il23a/Lif/Il27/Tnfsf15/Saa3/Ccl22/Il1b/Il1rn/Ccl4/Tnfsf10/Cxcl5/Tnfsf9/Cxcl9/Cxcl10/Bmp1/Ppbp/Ccl3/Cck/Hbegf/Jag1/Gdf15/Ccl12/Ccl17/Flrt3/Ccl5/Tnfsf8/Timp1/Ccl24/Sema4c/Csf1/Osgin2/Osm/Nampt/Flrt2/Sema7a/Ebi3/Cxcl14/Penk/Ltb/Cdc42ep2/Mdk/Ccl9/Cx3cl1/Pdgfb/Manf/Osgin1/Clcf1	66
	B10A	up-regulated	GO:0030545	MF	receptor regulator activity	0.0641509	0.0149282	4.2973	1.04828e-27	2.6836e-25	2.41657e-25	Il10/Il1f6/Ereg/Csf3/Cxcl3/Il12b/Cxcl1/Nppc/Cd70/Il6/Il1a/Edn1/Artn/Inhba/Tnf/Fst/Areg/Cxcl2/Il1f9/Tnfsf4/Il23a/Lif/Il27/Tnfsf15/Saa3/Ccl22/Il1b/Il1rn/Ccl4/Tnfsf10/Cxcl5/Tnfsf9/Cxcl9/Cxcl10/Bmp1/Ppbp/Ccl3/Cck/Hbegf/Jag1/Gdf15/Ccl12/Ccl17/Flrt3/Ccl5/Tnfsf8/Timp1/Ccl24/Sema4c/Csf1/Osgin2/Osm/Nampt/Flrt2/Sema7a/Ebi3/Agrn/Cxcl14/Penk/Ltb/Cdc42ep2/Mdk/Ccl9/Cx3cl1/Pdgfb/Manf/Osgin1/Clcf1	68
	B10A	up-regulated	GO:0000981	MF	DNA-binding transcription factor activity, RNA polymerase II-specific	0.0745283	0.0353713	2.10703	6.44162e-11	7.06738e-09	6.36413e-09	Ifi205/Ifi213/Ifi211/Hic1/Irf7/Fosl1/Ifi206/Ifi203/Ifi208/Insm1/Ifi209/Hivep2/Zeb1/Gfi1/Ifi204/Nr4a3/Stat1/Foxp4/Glis3/Six1/Mndal/Dach1/Csrnp1/Egr1/Stat2/Six5/Irf1/Klf7/Ahr/Myef2/Egr3/Pou2f2/Nfkb1/Prdm1/Nr4a1/Hif1a/Zfp131/Rel/Cebpb/Bhlhe40/Nfxl1/Gata2/Ets2/Smad3/Stat5a/Stat4/Ifi207/Tcf7/Irf9/Jarid2/Fosl2/Mxd1/Nfkb2/Grhl1/Pttg1/Runx3/E2f5/Zfp382/Hivep1/Creb5/Foxf2/Relb/Plagl2/Junb/Egr2/Irf4/Skil/C…	79
	B10A	up-regulated	GO:0000977	MF	RNA polymerase II regulatory region sequence-specific DNA binding	0.0811321	0.0427879	1.89615	2.45388e-09	2.35573e-07	2.12132e-07	Ifi205/Ifi213/Ifi211/Irf7/Fosl1/Ifi206/Ifi203/Ifi208/Insm1/Maff/Ifi209/Hivep2/Zeb1/Nlrc5/Zbtb10/Ifi204/Nr4a3/Stat1/Foxp4/Glis3/Ciart/Six1/Mndal/Dach1/Pcgf5/Cry1/Egr1/Stat2/Six5/Irf1/Klf7/Kdm6b/Ahr/Gadd45a/Myef2/Pknox2/Egr3/Pou2f2/Nfkb1/Prdm1/Nr4a1/Hif1a/Zfp131/Rel/Cebpb/Bhlhe40/Nfxl1/Batf2/Gata2/Ets2/Smad3/Stat5a/Stat4/Ifi207/Top1/Tcf7/Irf9/Jarid2/Fosl2/Mxd1/Nfkb2/Grhl1/Runx3/Per2/Hivep1/Foxf2/Re…	86
	B10A	up-regulated	GO:0061135	MF	endopeptidase regulator activity	0.0216981	0.00684606	3.16943	2.91107e-07	1.39731e-05	1.25827e-05	Serpinb2/Serpine1/Cst7/Serpinb9/Slpi/Serpine2/Serpina3g/Serpinb9b/Ctla2b/Serpinb6b/Timp1/Cstdc4/Bst2/Psme2/Stfa2l1/Stfa1/Prdx5/Stfa2/Pttg1/Birc3/Psme1/Stfa3/Serpinb1a	23
	B10A	up-regulated	GO:0038023	MF	signaling receptor activity	0.0613208	0.0342303	1.79142	1.90023e-06	7.29686e-05	6.57078e-05	Itgb8/Ednrb/Il12b/Cd40/Gpr27/Treml4/Cd247/S1pr3/Procr/Clec4e/Il12rb1/Adgrf1/Met/Il2ra/Rtn4rl2/Unc5b/Ccrl2/Gpr84/Pvr/Adora2a/Ptprf/Epha4/Trem1/F3/Nr4a3/Fgfr3/Adora2b/Hcar2/Cd80/Fpr2/Gprc5a/Fpr1/Cry1/Il1rap/Sdc4/Ramp3/Calcrl/Lrp8/Il15ra/Tnfrsf9/Slamf8/Ly75/Nr4a1/Ebi3/Hrh2/Il13ra1/Lpar1/Adgre4/Fas/Nrp2/Abca1/Il20rb/Il21r/Gpr176/A530064D06Rik/Treml2/Il2rg/Ccr7/Trim12c/Ogfr/Ifnlr1/Clec2d/Ptger4/Itgb2l…	65
	B10A	up-regulated	GO:0060089	MF	molecular transducer activity	0.0641509	0.0377484	1.69943	7.32491e-06	0.000225021	0.00020263	Itgb8/Ednrb/Il12b/Cd40/Gpr27/Treml4/Cd247/S1pr3/Procr/Clec4e/Il12rb1/Adgrf1/Met/Il2ra/Rtn4rl2/Unc5b/Ccrl2/Gpr84/Pvr/Adora2a/Ptprf/Epha4/Trem1/F3/Nr4a3/Fgfr3/Adora2b/Hcar2/Cd80/Fpr2/Gprc5a/Fpr1/Cdk6/Cry1/Il1rap/Sdc4/Ramp3/Calcrl/Lrp8/Il15ra/Tnfrsf9/Slamf8/Ly75/Nr4a1/Ebi3/Hrh2/Smad3/Il13ra1/Lpar1/Adgre4/Fas/Nrp2/Abca1/Il20rb/Il21r/Gpr176/A530064D06Rik/Treml2/Il2rg/Ccr7/Trim12c/Ogfr/Ifnlr1/Clec2d/Sm…	68
	B10A	up-regulated	GO:0042605	MF	peptide antigen binding	0.00943396	0.00199677	4.72462	1.2936e-05	0.000382108	0.000344086	H2-Q1/H2-M2/Tap1/H2-T24/H2-Q2/H2-Q7/H2-Q6/H2-T10/H2-T22/Tap2	10
	B10A	up-regulated	GO:0050839	MF	cell adhesion molecule binding	0.0273585	0.0121708	2.24788	2.17391e-05	0.000618355	0.000556825	Itgb8/Nos2/Isg15/S1pr3/Il1b/Cdk5r1/Pvr/Thy1/Ptprf/Vcam1/Plpp3/Src/Comp/Icam1/Mmp14/Sema7a/Cdh5/Lama5/Itga5/Nectin2/Cx3cl1/Actn1/Ndrg1/Lcp1/Itgb3/Pkp4/Ptpn2/Itgb2l/Ptprj	29
	B10A	up-regulated	GO:0046977	MF	TAP binding	0.00660377	0.00104593	6.31381	2.37486e-05	0.000651389	0.000586572	H2-Q1/Tap1/H2-Q2/H2-Q7/H2-Q6/Tapbp/Tap2	7
	B10A	up-regulated	GO:0017017	MF	MAP kinase tyrosine/serine/threonine phosphatase activity	0.00660377	0.00114101	5.78766	5.20295e-05	0.00137788	0.00124077	Dusp14/Dusp4/Dusp8/Dusp16/Dusp2/Dusp5/Dusp1	7
	B10A	up-regulated	GO:0005178	MF	integrin binding	0.0188679	0.00751165	2.51182	7.88533e-05	0.00201864	0.00181778	Itgb8/Isg15/S1pr3/Il1b/Thy1/Vcam1/Plpp3/Src/Comp/Icam1/Mmp14/Sema7a/Lama5/Itga5/Cx3cl1/Actn1/Lcp1/Itgb3/Ptpn2/Itgb2l	20
	B10A	up-regulated	GO:0005509	MF	calcium ion binding	0.0415094	0.0241514	1.71872	0.000229448	0.0048949	0.00440783	Clec4e/Rasgrp1/Cgref1/Bmp1/Cdk5r1/Cd69/Cacna1b/Jag1/Galnt3/Gch1/Gca/Tubb4a/Ltbp2/Comp/Rcn1/Gpd2/Capns2/Syt7/Ehd1/Tgm2/Mmp13/Lrp8/Dst/Pla2g4f/Agrn/Cdh5/Adgre4/Aoah/F10/Slc25a25/Hmcn2/Cemip2/Actn1/S100a8/Plscr1/Clstn1/Pla2g12a/Lcp1/Lpcat2/Atp2a2/Reps1/Cbl/Scin/Fam20c	44
	B10A	up-regulated	GO:0001968	MF	fibronectin binding	0.00754717	0.0018066	4.17756	0.000283775	0.00589025	0.00530413	Comp/Tnc/Sdc4/Mmp13/Hsd17b12/Mmp9/Itgb3/Mmp2	8
	B10A	up-regulated	GO:0003823	MF	antigen binding	0.0113208	0.00370828	3.05283	0.000305541	0.00617514	0.00556068	Cd40/H2-Q1/H2-M2/Tap1/Jchain/H2-T24/H2-Q2/H2-Q7/H2-Q6/H2-T10/H2-T22/Tap2	12
	B10A	up-regulated	GO:0019955	MF	cytokine binding	0.0169811	0.00732148	2.31936	0.000511038	0.00981194	0.00883559	Il12b/Il12rb1/Vasn/Il1rn/Il2ra/Ccrl2/Lrrc32/Comp/Tnfrsf9/Ebi3/Agrn/Pdpn/Il13ra1/Il20rb/Il2rg/Ccr7/Itgb3/Twsg1	18
	B10A	up-regulated	GO:0009986	CC	cell surface	0.100746	0.0425453	2.36798	2.55496e-18	1.32858e-15	1.22907e-15	Itgb8/Plat/Boc/Il12b/Il6/Il1a/Cd40/Cd38/Tnf/Areg/Treml4/Tnfsf4/Rtp4/Il12rb1/Lipg/Vasn/Cxcl9/Il2ra/Cxcl10/Rtn4rl2/Ccrl2/Serpine2/Cav1/Dcbld2/Pvr/Cd69/Slc7a11/Dscaml1/Hbegf/H2-Q1/Thy1/Vcam1/Epha4/F3/Clec5a/Slco3a1/Fgfr3/H2-M2/Adora2b/Cd200/Cd80/Hilpda/Plet1/Col23a1/Lrrc32/Cd274/Clic4/Sdc4/Eno2/Bst2/Ramp3/Nod2/Slc3a2/Wnt6/Cd14/Tspan33/H2-T24/Dcstamp/Cd83/Car4/Lrp8/Il15ra/Tnfrsf9/Icam1/Gsr/Ly6c2/Cd53…	108
	B10A	up-regulated	GO:0098552	CC	side of membrane	0.0625	0.0307478	2.03267	9.33418e-09	2.42689e-06	2.24512e-06	Gng4/Gem/Il6/Cd40/Tnf/Il12rb1/Cxcl9/Il2ra/Cxcl10/Rtn4rl2/Ccrl2/Serpine2/Cd69/H2-Q1/Thy1/Vcam1/Fgfr3/H2-M2/Src/Cd80/Plet1/Cd274/Plekha4/Cd14/Traf5/H2-T24/Cd83/Car4/Dst/Tnfrsf9/Icam1/Gsr/Ly75/Sema7a/Ebi3/Siglece/Pdpn/H2-Q2/Cdh5/Il13ra1/Hck/H2-Q7/H2-Q6/Gng12/Fas/H2-T10/Abca1/Sppl2a/H2-T22/Itga5/Il2rg/Ccr7/Snx18/Ly6g/Cav2/Cd86/Gnb4/Ptpn1/Clec2d/Icosl/Itgb3/Pkp4/Traf6/Atp2a2/Tmem123/Gngt2/Errfi1	67
	B10A	up-regulated	GO:0009897	CC	external side of plasma membrane	0.0447761	0.0194148	2.30629	2.14073e-08	3.71061e-06	3.43269e-06	Il6/Cd40/Tnf/Il12rb1/Cxcl9/Il2ra/Cxcl10/Rtn4rl2/Ccrl2/Serpine2/Cd69/H2-Q1/Thy1/Vcam1/H2-M2/Cd80/Plet1/Cd274/Cd14/H2-T24/Cd83/Car4/Tnfrsf9/Icam1/Gsr/Ly75/Sema7a/Ebi3/Siglece/Pdpn/H2-Q2/Cdh5/Il13ra1/H2-Q7/H2-Q6/Fas/H2-T10/Abca1/H2-T22/Itga5/Il2rg/Ccr7/Ly6g/Cd86/Clec2d/Icosl/Itgb3/Tmem123	48
	B10A	up-regulated	GO:0031225	CC	anchored component of membrane	0.0177239	0.00557362	3.17996	3.02615e-06	0.000262266	0.000242623	Ly6i/Marcksl1/Rtn4rl2/Thy1/Vcam1/Plet1/Efna2/Bst2/Cd14/Car4/Ly6c2/Rab10/Sema7a/Mmp25/Smpdl3b/Ntng2/Ly6g/Plaur/Bst1	19
	B10A	up-regulated	GO:0031012	CC	extracellular matrix	0.0326493	0.0154203	2.11728	1.32197e-05	0.000982037	0.000908484	Col5a3/Col27a1/Serpine1/Col4a2/Lad1/Vasn/Serpinb9/Lox/Rtn4rl2/Bmp1/Serpine2/Ptx3/Htra1/F3/Col23a1/Lrrc32/Timp1/Ltbp2/Comp/Tnc/Tgm2/Wnt6/Mmp13/Mmp14/Agrn/Mmp25/Lama5/Lgals9/Hmcn2/Hsd17b12/Mmp9/Plscr1/Hsp90aa1/Serpinb1a/Mmp2	35
	B10A	up-regulated	GO:0005912	CC	adherens junction	0.0335821	0.0177427	1.89273	0.000121571	0.00790211	0.00731025	Itgb8/Cav1/Pvr/Rnd1/Prag1/Jag1/Flnb/Epha4/Flrt3/Efnb2/Sdc4/Dst/Pdlim4/Flrt2/Syne2/Jak2/Cdh5/Hck/Vasp/Map4k4/Itga5/Nectin2/Actn1/Cav2/Ahi1/Map2k1/Ndrg1/Cass4/Smad7/Lcp1/Frmd4a/Itgb3/Pkp4/Atp2a2/Itgb2l/Cbl	36
	B10A	up-regulated	GO:0065010	CC	extracellular membrane-bounded organelle	0.00559701	0.000928936	6.02519	0.000141939	0.00820091	0.00758667	Gbp2b/Irgm2/Gbp2/Gbp7/Gbp9/Gbp3	6
	B10A	up-regulated	GO:0042824	CC	MHC class I peptide loading complex	0.00652985	0.00130051	5.02099	0.000174164	0.00905651	0.00837819	H2-Q1/Tap1/H2-Q2/H2-Q7/H2-Q6/Tapbp/Tap2	7
	B10A	down-regulated	GO:0016042	BP	lipid catabolic process	0.039778	0.0169859	2.34182	6.93069e-08	0.00031001	0.000309693	Pld3/Auh/Naga/Acadm/Plcb2/Bscl2/Ugt1a7c/Hacl1/Scarb1/Plbd1/Abhd12/Smpd1/Mgll/Ivd/Smpdl3a/Crot/Pnpla6/Inpp5f/Cyp4f18/Acox3/Naaa/Mgst2/Hadh/Etfbkmt/Apoe/Pla2g15/Hibch/Cpt1a/Idh1/Abcd2/Pnpla7/Thra/Pck2/Amacr/Smpd2/Nceh1/Acaa2/Lipn/Pld4/Pde3b/Daglb/Lpin1/Cyp27a1	43
	B10A	down-regulated	GO:0044282	BP	small molecule catabolic process	0.0407031	0.0192507	2.11436	1.06155e-06	0.00237416	0.00237173	Auh/Acadm/Hacl1/Gnpda2/Amdhd2/Scarb1/Tha1/Pfkfb2/Lrp5/Npl/Ivd/Crot/Galm/Csad/Gnpda1/4930438A08Rik/Got1/Bckdha/Mccc2/Cyp4f18/Acox3/Sord/Haghl/Aldh1l1/Hadh/Etfbkmt/Apoe/Khk/Hibch/Pfkm/Ada/Cpt1a/Abcd2/Inpp5j/Pcyox1/Pck2/Padi4/Acaa2/Impa2/Lpin1/Hoga1/Cyp27a1/Hal/Kmo	44
	B10A	down-regulated	GO:0016829	MF	lyase activity	0.0267775	0.0116003	2.30835	1.23301e-05	0.00909958	0.0083455	Auh/Aldoc/Ggcx/Xrcc6/Hacl1/Tha1/Ppcdc/Hacd3/Npl/Mgst3/Clybl/Adcy7/Csad/Fahd1/Got1/Aplf/Kyat1/Mgst2/Cenpv/Urod/Car9/Neil3/Pck2/Nthl1/Hacd4/Adcy3/Neil2/Hoga1/Hal	29
	B10A	down-regulated	GO:0016054	BP	organic acid catabolic process	0.0286772	0.0126451	2.26785	9.31643e-06	0.0104181	0.0104074	Auh/Acadm/Hacl1/Gnpda2/Amdhd2/Tha1/Npl/Ivd/Crot/Csad/Gnpda1/4930438A08Rik/Got1/Bckdha/Mccc2/Cyp4f18/Acox3/Aldh1l1/Hadh/Etfbkmt/Hibch/Cpt1a/Abcd2/Pcyox1/Pck2/Padi4/Acaa2/Lpin1/Hoga1/Hal/Kmo	31
	B10A	down-regulated	GO:0046395	BP	carboxylic acid catabolic process	0.0286772	0.0126451	2.26785	9.31643e-06	0.0104181	0.0104074	Auh/Acadm/Hacl1/Gnpda2/Amdhd2/Tha1/Npl/Ivd/Crot/Csad/Gnpda1/4930438A08Rik/Got1/Bckdha/Mccc2/Cyp4f18/Acox3/Aldh1l1/Hadh/Etfbkmt/Hibch/Cpt1a/Abcd2/Pcyox1/Pck2/Padi4/Acaa2/Lpin1/Hoga1/Hal/Kmo	31
	B10A	down-regulated	GO:0044242	BP	cellular lipid catabolic process	0.0277521	0.0124564	2.22795	1.86953e-05	0.0167248	0.0167077	Auh/Naga/Acadm/Bscl2/Hacl1/Scarb1/Abhd12/Smpd1/Mgll/Ivd/Smpdl3a/Crot/Inpp5f/Cyp4f18/Acox3/Mgst2/Hadh/Etfbkmt/Apoe/Pla2g15/Hibch/Cpt1a/Idh1/Abcd2/Pck2/Amacr/Smpd2/Acaa2/Daglb/Lpin1	30
	B10A	down-regulated	GO:0016830	MF	carbon-carbon lyase activity	0.0120037	0.00342303	3.50675	3.26827e-05	0.0120599	0.0110605	Aldoc/Ggcx/Hacl1/Tha1/Ppcdc/Npl/Clybl/Csad/Fahd1/Got1/Urod/Pck2/Hoga1	13
	B10A	down-regulated	GO:0003777	MF	microtubule motor activity	0.0138504	0.00475421	2.9133	9.83668e-05	0.0241982	0.0221929	Kif2c/Kif23/Kif13b/Stard9/Kif22/Kifc1/Kif18b/Wdr34/Kif5c/Kif20b/Kifc2/Kifc3/Klc4/Kif24/Kif7	15
	B10A	down-regulated	GO:0050662	MF	coenzyme binding	0.0341644	0.0189217	1.80556	0.000258123	0.0476236	0.0436771	Cbr4/Fdxr/Nnt/Idh2/Acadm/Cyb5r1/Hacl1/Xdh/Hlcs/Aldh9a1/Hsd17b10/Plod1/Ivd/Csad/Got1/Acox3/Ogfod3/Sord/Gpd1l/Kyat1/Hadh/D2hgdh/Accs/Gpt/Acad10/Idh1/Nqo2/Fmo5/Gnmt/Sirt3/Pdxk/Sirt5/Nudt6/Cryz/Ldhb/Foxred2/Kmo	37
	B10A	down-regulated	GO:0005929	CC	cilium	0.0547445	0.0292615	1.87087	1.09414e-06	0.000560199	0.000548221	Ift27/Ttll3/Tmem80/Myo7a/Ctsh/Crocc/Cep164/Atg14/Ift140/Tpgs1/Ccdc181/Rab27a/Tiam1/P2ry1/Ick/Tmem107/Tchp/Ttll4/Gnb5/Sept6/Cep128/Elmod3/Rttn/Ift172/Ropn1l/Ace/Ankmy2/Unc119b/Trpv4/Poc1b/Armc9/Sord/Cfap410/Fam161a/2700049A03Rik/Wdr34/Cenpf/Kif5c/Pfkm/Cluap1/Ift74/Wdr19/Cby1/Ift122/Bbs9/Cdk20/Iqce/Spef1/Rsph9/Wdr90/Mertk/Bbs2/Ak8/Kif7/Cep131/Ttc30b/Spaca9/Adcy3/Ttc30a1/Scnn1a	60
	B10A	down-regulated	GO:0044441	CC	ciliary part	0.0428832	0.0227589	1.88424	1.30983e-05	0.00335315	0.00328146	Ift27/Ttll3/Tmem80/Myo7a/Ctsh/Crocc/Cep164/Atg14/Ift140/Rab27a/Ick/Tmem107/Tchp/Gnb5/Sept6/Cep128/Rttn/Ift172/Ace/Unc119b/Poc1b/Armc9/Cfap410/Fam161a/2700049A03Rik/Wdr34/Cenpf/Kif5c/Pfkm/Cluap1/Wdr19/Cby1/Ift122/Bbs9/Iqce/Spef1/Rsph9/Wdr90/Mertk/Bbs2/Ak8/Kif7/Cep131/Ttc30b/Spaca9/Ttc30a1/Scnn1a	47
	B10A	down-regulated	GO:0005871	CC	kinesin complex	0.0127737	0.00399443	3.19789	5.4492e-05	0.00929997	0.00910112	Kif2c/Kif23/Kif13b/Stard9/Kif22/Kifc1/Kif18b/Kif5c/Kif20b/Kifc2/Kifc3/Klc4/Kif24/Kif7	14

## Sheet: Table S6
	Table S6. Enriched GO terms in A/J BMDCs upon infection with P. brasiliensis.
	Sample	Gene Direction	GO ID	Ontology	Description	GeneRatio	BgRatio	Enrichment	pvalue	p.adjust	qvalue	geneID	Count
	AJ	up-regulated	GO:0009615	BP	response to virus	0.227273	0.0197628	11.5	1.20521e-35	3.69639e-32	2.70221e-32	Ifit1bl1/Rsad2/Ifit3/Ifit1/Oasl1/Rtp4/Isg15/Oas2/Oas3/Ifi44l/Oasl2/Irf7/Ifit3b/Gbp2b/Mx2/Isg20/Treml4/Cd40/Il6/Ddx58/Oas1b/Tnf/Oas1g/Ifih1/Ifnlr1/Dhx58/Oas1a/Zbp1/Ddx60/Il1b/Mx1/Stat1/Ccl5/Irf1/Eif2ak2/Irgm2/Ikbke/Pml/Stat2/Nt5c3/Parp9/Bcl3/Adar/Tagap/Trim25	45
	AJ	up-regulated	GO:0031347	BP	regulation of defense response	0.247475	0.0432025	5.72825	2.9215e-24	2.24006e-21	1.63758e-21	Il10/Cxcl1/Nos2/Rsad2/Acod1/Irf7/Nfkbiz/Ereg/Treml4/Il6/Ddx58/Ptgs2/Tnf/Clec4e/Ccr7/Serpinb9/Mefv/Ifih1/Serpine1/Irgm1/Ifnlr1/Dhx58/Parp14/Ccl1/Zbp1/Usp18/Ddx60/Socs3/Il1b/Smad3/Stat1/Ccl5/Adora2a/Irf1/Penk/Irgm2/Ikbke/Pml/Mmp2/Stat5a/Fpr2/Ifi203/Nlrc5/Parp9/Adar/Osm/C3/Clcf1/Ccl24	49
	AJ	up-regulated	GO:0019221	BP	cytokine-mediated signaling pathway	0.161616	0.0216013	7.4818	2.27376e-19	1.16227e-16	8.49668e-17	Cxcl1/Cxcl3/Oas2/Irf7/Il1f9/Il1f6/Cxcl2/Ereg/Il6/Tnf/Irgm1/Ccl22/Ifnlr1/Parp14/Ccl1/Zbp1/Il1b/Stat1/Ccl5/Irf1/Casp4/Irgm2/Ikbke/Stat5a/Stat2/Nlrc5/Parp9/Stat4/Adar/Osm/Il2rg/Ccl24	32
	AJ	up-regulated	GO:0050778	BP	positive regulation of immune response	0.19697	0.0398934	4.9374	5.09812e-17	1.95449e-14	1.42881e-14	Rsad2/Acod1/Irf7/H2-T24/Nfkbiz/Ereg/Treml4/Cd40/Il6/Ddx58/Tnf/Clec4e/Cd247/Ccr7/Ifih1/Irgm1/Nr4a3/Dhx58/Zbp1/Ddx60/Fpr1/Il1b/H2-Q7/H2-Q6/Irf1/Cacnb3/Irgm2/Ikbke/Mmp2/Stat5a/Cd274/Cd38/Fpr2/Ifi203/Nlrc5/Parp9/C3/H2-T10/Clcf1	39
	AJ	up-regulated	GO:0035456	BP	response to interferon-beta	0.0757576	0.00358489	21.1325	8.00968e-17	2.72952e-14	1.99539e-14	Ifit3/Ifit1/Acod1/Gbp2b/Xaf1/Ifi47/Irgm1/Gbp2/Gm5431/Igtp/Stat1/Irf1/Irgm2/Ikbke/Ifi203	15
	AJ	up-regulated	GO:0006954	BP	inflammatory response	0.186869	0.0420075	4.44846	1.0371e-14	2.89163e-12	2.1139e-12	Il10/Cxcl1/Nos2/Cxcl3/Acod1/Il1f9/Il1f6/Cxcl2/Nfkbiz/Cd40/Il6/Ptgs2/Tnf/Ccrl2/Ccr7/Serpinb9/Mefv/Serpine1/Ccl22/Ccl1/Usp18/Fpr1/Socs3/Il1b/Smad3/Ccl5/Adora2a/Casp4/Mmp25/Stat5a/Fpr2/Osm/C3/Olr1/S1pr3/Clcf1/Ccl24	37
	AJ	up-regulated	GO:0001819	BP	positive regulation of cytokine production	0.161616	0.0314367	5.141	1.4916e-14	3.81229e-12	2.78694e-12	Il10/Rsad2/Irf7/Il1f9/Il1f6/Ereg/Cd40/Il6/Ddx58/Ptgs2/Tnf/Clec4e/Ccr7/Ifih1/Serpine1/Nr4a3/Dhx58/Ccl1/Ddx60/Il1b/Smad3/Wnt11/Stat1/Ccl5/Irf1/Casp4/Eif2ak2/Stat5a/Cd274/Bcl3/Osm/C3	32
	AJ	up-regulated	GO:1903901	BP	negative regulation of viral life cycle	0.0808081	0.00615865	13.1211	3.92676e-14	8.61849e-12	6.30047e-12	Rsad2/Oasl1/Isg15/Oas3/Oasl2/Isg20/Oas1b/Tnf/Oas1g/Oas1a/Ccl5/Eif2ak2/Pml/Parp10/Adar/Trim25	16
	AJ	up-regulated	GO:0007259	BP	JAK-STAT cascade	0.0858586	0.00827282	10.3784	3.86155e-13	7.40212e-11	5.41126e-11	Il10/Lif/Cd40/Il6/Tnf/Parp14/Socs3/Stat1/Ccl5/Irf1/Stat5a/Stat2/Parp9/Stat4/Bcl3/Osm/Clcf1	17
	AJ	up-regulated	GO:0043901	BP	negative regulation of multi-organism process	0.0959596	0.0113062	8.48735	6.8074e-13	1.04391e-10	7.63145e-11	Rsad2/Oasl1/Isg15/Oas3/Acod1/Oasl2/Isg20/Oas1b/Tnf/Oas1g/Dhx58/Oas1a/Stat1/Ccl5/Eif2ak2/Pml/Parp10/Adar/Trim25	19
	AJ	up-regulated	GO:0002697	BP	regulation of immune effector process	0.141414	0.0277599	5.09419	9.79304e-13	1.36524e-10	9.98047e-11	Il10/Cxcl1/Rsad2/H2-T24/Nfkbiz/Treml4/Cd40/Il6/Ddx58/Tnf/Ccr7/Serpinb9/Nr4a3/Ifnlr1/Dhx58/Ddx60/Il1b/H2-Q7/Stat1/Ccl5/H2-Q6/Irf1/Pml/Stat5a/Parp9/C3/H2-T10/Clcf1	28
	AJ	up-regulated	GO:0044419	BP	interspecies interaction between organisms	0.131313	0.0273922	4.79381	2.7081e-11	3.3223e-09	2.42874e-09	Cxcl1/Nos2/Rsad2/Oasl1/Isg15/Oas3/Oasl2/Gbp2b/Isg20/Oas1b/Tnf/Oas1g/Serpinb9/Irgm1/Gbp2/Oas1a/Zbp1/Smad3/Stat1/Ccl5/Eif2ak2/Irgm2/Pml/Parp10/Adar/Trim25	26
	AJ	up-regulated	GO:0002460	BP	adaptive immune response based on somatic recombination of immune receptors built from immunoglobulin superfamily domains	0.111111	0.0203144	5.46958	8.00132e-11	8.7643e-09	6.40707e-09	Rsad2/Irf7/Cd70/H2-T24/Nfkbiz/Treml4/Cd40/Il6/Tnf/Ccr7/Serpinb9/Il1b/H2-Q7/H2-Q6/Irf1/Cd274/Nfkb2/Bcl3/C3/Fas/H2-T10/Clcf1	22
	AJ	up-regulated	GO:0060760	BP	positive regulation of response to cytokine stimulus	0.0555556	0.00386065	14.3902	1.43801e-10	1.3496e-08	9.86613e-09	Irf7/Ddx58/Ifih1/Irgm1/Parp14/Zbp1/Casp4/Irgm2/Ikbke/Nlrc5/Parp9	11
	AJ	up-regulated	GO:0060700	BP	regulation of ribonuclease activity	0.0353535	0.00101112	34.9646	1.84675e-10	1.61828e-08	1.18303e-08	Oasl1/Oas2/Oas3/Oasl2/Oas1b/Oas1g/Oas1a	7
	AJ	up-regulated	GO:0042509	BP	regulation of tyrosine phosphorylation of STAT protein	0.0555556	0.00441217	12.5914	6.90074e-10	5.29114e-08	3.86805e-08	Lif/Cd40/Il6/Tnf/Parp14/Socs3/Ccl5/Irf1/Parp9/Osm/Clcf1	11
	AJ	up-regulated	GO:0019079	BP	viral genome replication	0.0707071	0.00854858	8.27121	1.16079e-09	8.27937e-08	6.05256e-08	Rsad2/Oasl1/Isg15/Oas3/Oasl2/Isg20/Oas1b/Tnf/Oas1g/Oas1a/Ccl5/Eif2ak2/Parp10/Adar	14
	AJ	up-regulated	GO:0032103	BP	positive regulation of response to external stimulus	0.0959596	0.0196709	4.87825	1.13239e-08	6.35197e-07	4.64355e-07	Cxcl1/Acod1/Nfkbiz/Il6/Ptgs2/Tnf/Ccr7/Serpine1/Dhx58/Ccl1/Ddx60/Il1b/Smad3/Ccl5/Stat5a/Fpr2/Osm/C3/Ccl24	19
	AJ	up-regulated	GO:0002443	BP	leukocyte mediated immunity	0.106061	0.024175	4.3872	1.22648e-08	6.71717e-07	4.91053e-07	Cxcl1/Rsad2/Irf7/Cd70/H2-T24/Treml4/Cd40/Il6/Ddx58/Tnf/Serpinb9/Nr4a3/Il1b/H2-Q7/H2-Q6/Stat5a/Bcl3/C3/Fas/H2-T10/Clcf1	21
	AJ	up-regulated	GO:0071216	BP	cellular response to biotic stimulus	0.0858586	0.0157184	5.46231	1.28507e-08	6.91459e-07	5.05485e-07	Il10/Cxcl1/Nos2/Cxcl3/Acod1/Il1f9/Il1f6/Cxcl2/Il6/Tnf/Serpine1/Gbp2/Il1b/Stat1/Ccl5/Irgm2/Cd274	17
	AJ	up-regulated	GO:0030593	BP	neutrophil chemotaxis	0.0555556	0.00643441	8.63413	4.66071e-08	2.16582e-06	1.5833e-06	Cxcl1/Cxcl3/Il1f9/Il1f6/Cxcl2/Ccr7/Ccl22/Ccl1/Il1b/Ccl5/Ccl24	11
	AJ	up-regulated	GO:0002791	BP	regulation of peptide secretion	0.116162	0.0320802	3.62098	8.71874e-08	3.61356e-06	2.64167e-06	Il10/Nos2/Rsad2/Lif/Cd40/Il6/Ddx58/Tnf/Clec4e/Ccr7/Ifih1/Ccl1/Il1b/Hcar2/Ccl5/Adora2a/Casp4/Tnfrsf9/Pml/Cd274/Cd38/Osm/Clcf1	23
	AJ	up-regulated	GO:0050663	BP	cytokine secretion	0.0808081	0.0164537	4.91124	1.56056e-07	6.38166e-06	4.66526e-06	Il10/Nos2/Isg15/Il6/Ddx58/Tnf/Clec4e/Ccr7/Ifih1/Ccl1/Il1b/Casp4/Tnfrsf9/Pml/Cd274/Osm	16
	AJ	up-regulated	GO:0050691	BP	regulation of defense response to virus by host	0.040404	0.00330913	12.2099	2.04317e-07	8.13819e-06	5.94936e-06	Treml4/Ddx58/Ifnlr1/Il1b/Stat1/Ccl5/Pml/Parp9	8
	AJ	up-regulated	GO:0002831	BP	regulation of response to biotic stimulus	0.0656566	0.0109385	6.00233	2.33594e-07	9.18504e-06	6.71465e-06	Cxcl1/Acod1/Treml4/Ddx58/Ifnlr1/Dhx58/Ddx60/Il1b/Stat1/Ccl5/Pml/Cd274/Parp9	13
	AJ	up-regulated	GO:0006935	BP	chemotaxis	0.106061	0.0295064	3.5945	3.73068e-07	1.36214e-05	9.95782e-06	Cxcl1/Cxcl3/Il1f9/Il1f6/Cxcl2/Ccrl2/Ccr7/Serpine1/Efna2/Nr4a3/Ccl22/Ccl1/Cdk5r1/Fpr1/Il1b/Smad3/Ccl5/Dpysl5/Fpr2/Flrt3/Ccl24	21
	AJ	up-regulated	GO:0043065	BP	positive regulation of apoptotic process	0.126263	0.0444894	2.83804	2.29848e-06	6.71376e-05	4.90804e-05	Il10/Cd40/Il6/Ptgs2/Tnf/Gadd45b/Nr4a3/G0s2/Cdk5r1/Il1b/Smad3/Hcar2/Wnt11/Stat1/Ccl5/Adora2a/Casp4/Eif2ak2/Pml/Mmp2/Cd274/Nqo1/Daxx/Osm/Fas	25
	AJ	up-regulated	GO:0030198	BP	extracellular matrix organization	0.0606061	0.0117658	5.15104	3.54584e-06	9.75095e-05	7.12835e-05	Col5a3/Il6/Tnf/Col27a1/Fscn1/Smad3/Comp/Mmp25/Mmp2/Nfkb2/Bcl3/Cflar	12
	AJ	up-regulated	GO:0051480	BP	regulation of cytosolic calcium ion concentration	0.0707071	0.016178	4.37058	3.84766e-06	0.000104432	7.63438e-05	Cxcl1/Cxcl3/Cxcl2/Ccrl2/Ccr7/Ccl1/Fpr1/Il1b/Smad3/Ramp3/Cacnb3/Pml/Cd38/Fpr2	14
	AJ	up-regulated	GO:0042089	BP	cytokine biosynthetic process	0.0505051	0.00845666	5.97222	6.26807e-06	0.000158877	0.000116146	Il10/Irf7/Ereg/Il6/Tnf/Il1b/Irf1/Irf9/Stat5a/Bcl3	10
	AJ	up-regulated	GO:0071887	BP	leukocyte apoptotic process	0.0505051	0.00845666	5.97222	6.26807e-06	0.000158877	0.000116146	Il10/Il6/Ccr7/Serpinb9/Nr4a3/Hcar2/Ccl5/Stat5a/Cd274/Fas	10
	AJ	up-regulated	GO:1903708	BP	positive regulation of hemopoiesis	0.0656566	0.0147072	4.46424	6.82691e-06	0.000167505	0.000122453	Cxcl1/Isg15/Lif/Nfkbiz/Il6/Tnf/Ccr7/Il1b/Stat1/Ccl5/Irf1/Stat5a/Il2rg	13
	AJ	up-regulated	GO:0051222	BP	positive regulation of protein transport	0.0909091	0.0284953	3.19032	1.39356e-05	0.000314268	0.000229743	Il10/Il6/Ddx58/Ptgs2/Tnf/Clec4e/Ccr7/Ifih1/Ccl1/Cdk5r1/Il1b/Hcar2/Adora2a/Casp4/Cacnb3/Cd274/Cd38/Osm	18
	AJ	up-regulated	GO:0052548	BP	regulation of endopeptidase activity	0.0707071	0.0197628	3.57778	3.75922e-05	0.000763544	0.000558183	Il6/Ptgs2/Tnf/Serpinb9/Mefv/Serpine1/Serpine2/Smad3/Stat1/Adora2a/Casp4/Pml/Cflar/Fas	14
	AJ	up-regulated	GO:0002696	BP	positive regulation of leukocyte activation	0.0757576	0.0226124	3.35027	4.2494e-05	0.000857428	0.000626816	Il10/Nfkbiz/Cd40/Il6/Ccr7/Havcr1/Nr4a3/Il1b/Ccl5/Irf1/Stat5a/Cd274/Cd38/Il2rg/Clcf1	15
	AJ	up-regulated	GO:0048711	BP	positive regulation of astrocyte differentiation	0.020202	0.00110304	18.3148	4.69963e-05	0.000935959	0.000684225	Lif/Serpine2/Il1b/Clcf1	4
	AJ	up-regulated	GO:0001568	BP	blood vessel development	0.106061	0.0410883	2.58128	6.3492e-05	0.00124032	0.000906725	Il10/Lif/Itgb8/Ereg/Cd40/Ptgs2/Rnf213/Serpine1/Socs3/Il1b/Ramp3/Comp/Wnt11/Stat1/Ccl5/Pml/Mmp2/Cflar/Tnfaip2/C3/Ccl24	21
	AJ	up-regulated	GO:0031649	BP	heat generation	0.020202	0.00119496	16.906	6.69189e-05	0.00129082	0.000943643	Ptgs2/Tnf/Il1b/Ccl5	4
	AJ	up-regulated	GO:0031341	BP	regulation of cell killing	0.040404	0.00698594	5.78363	6.83222e-05	0.00130152	0.000951464	Cxcl1/Nos2/H2-T24/Serpinb9/H2-Q7/H2-Q6/Stat5a/H2-T10	8
	AJ	up-regulated	GO:0043372	BP	positive regulation of CD4-positive, alpha-beta T cell differentiation	0.0252525	0.00229801	10.9889	7.49952e-05	0.0013856	0.00101293	Nfkbiz/Il6/Ccr7/Irf1/Il2rg	5
	AJ	up-regulated	GO:0002486	BP	antigen processing and presentation of endogenous peptide antigen via MHC class I via ER pathway, TAP-independent	0.020202	0.00128688	15.6984	9.23559e-05	0.00163732	0.00119695	H2-T24/H2-Q7/H2-Q6/H2-T10	4
	AJ	up-regulated	GO:0090026	BP	positive regulation of monocyte chemotaxis	0.020202	0.00128688	15.6984	9.23559e-05	0.00163732	0.00119695	Serpine1/Ccl1/Ccl5/Fpr2	4
	AJ	up-regulated	GO:0032606	BP	type I interferon production	0.040404	0.00735362	5.49444	9.87154e-05	0.00172023	0.00125756	Acod1/Irf7/Ddx58/Ifih1/Dhx58/Stat1/Irf1/Irf9	8
	AJ	up-regulated	GO:0006809	BP	nitric oxide biosynthetic process	0.0353535	0.00551521	6.41019	0.00010156	0.00174991	0.00127925	Il10/Nos2/Il6/Ptgs2/Tnf/Il1b/Smad3	7
	AJ	up-regulated	GO:0042108	BP	positive regulation of cytokine biosynthetic process	0.0353535	0.00551521	6.41019	0.00010156	0.00174991	0.00127925	Ereg/Il6/Tnf/Il1b/Irf1/Stat5a/Bcl3	7
	AJ	up-regulated	GO:1903039	BP	positive regulation of leukocyte cell-cell adhesion	0.0555556	0.0142476	3.89928	0.00012126	0.00204344	0.00149384	Nfkbiz/Il6/Tnf/Ccr7/Nr4a3/Il1b/Ccl5/Irf1/Stat5a/Cd274/Il2rg	11
	AJ	up-regulated	GO:0002476	BP	antigen processing and presentation of endogenous peptide antigen via MHC class Ib	0.020202	0.0013788	14.6519	0.000124152	0.00205824	0.00150466	H2-T24/H2-Q7/H2-Q6/H2-T10	4
	AJ	up-regulated	GO:0035710	BP	CD4-positive, alpha-beta T cell activation	0.040404	0.00762938	5.29585	0.000128219	0.00209588	0.00153218	Rsad2/Nfkbiz/Il6/Ccr7/Irf1/Cd274/Bcl3/Il2rg	8
	AJ	up-regulated	GO:0032946	BP	positive regulation of mononuclear cell proliferation	0.0454545	0.00974354	4.66509	0.000130893	0.00210957	0.00154218	Cd40/Il6/Ccr7/Il1b/Ccl5/Stat5a/Cd274/Cd38/Clcf1	9
	AJ	up-regulated	GO:0046883	BP	regulation of hormone secretion	0.0555556	0.0144315	3.84961	0.00013593	0.00216008	0.00157911	Nos2/Lif/Il6/Tnf/Il1b/Hcar2/Ccl5/Adora2a/Cd38/Osm/Clcf1	11
	AJ	up-regulated	GO:0002718	BP	regulation of cytokine production involved in immune response	0.0353535	0.00579097	6.10494	0.000138951	0.0021614	0.00158008	Il10/Rsad2/Il6/Ddx58/Tnf/Nr4a3/Il1b	7
	AJ	up-regulated	GO:2000379	BP	positive regulation of reactive oxygen species metabolic process	0.040404	0.0077213	5.2328	0.000139536	0.0021614	0.00158008	Cxcl1/Acod1/Il6/Ptgs2/Tnf/Il1b/Smad3/Fpr2	8
	AJ	up-regulated	GO:0048661	BP	positive regulation of smooth muscle cell proliferation	0.040404	0.00781322	5.17124	0.000151666	0.00233278	0.00170536	Ereg/Il6/Ptgs2/Tnf/Nr4a3/Stat1/Ccl5/Mmp2	8
	AJ	up-regulated	GO:0001906	BP	cell killing	0.0454545	0.0100193	4.5367	0.00016216	0.00243797	0.00178226	Cxcl1/Nos2/H2-T24/Serpinb9/H2-Q7/H2-Q6/Stat5a/C3/H2-T10	9
	AJ	up-regulated	GO:0046651	BP	lymphocyte proliferation	0.0656566	0.0201305	3.26154	0.000181539	0.00265134	0.00193824	Il10/Cd70/Cd40/Il6/Ccr7/Il1b/Ccl5/Irf1/Stat5a/Cd274/Cd38/Ebi3/Clcf1	13
	AJ	up-regulated	GO:0032943	BP	mononuclear cell proliferation	0.0656566	0.0203144	3.23203	0.000198594	0.00279397	0.00204251	Il10/Cd70/Cd40/Il6/Ccr7/Il1b/Ccl5/Irf1/Stat5a/Cd274/Cd38/Ebi3/Clcf1	13
	AJ	up-regulated	GO:0035690	BP	cellular response to drug	0.0656566	0.0204063	3.21747	0.000207625	0.00289448	0.00211598	Il10/Nos2/Acod1/Il6/Tnf/Serpine1/Nr4a3/Cdk5r1/Il1b/Adcy6/Nqo1/Daxx/Cflar	13
	AJ	up-regulated	GO:0042136	BP	neurotransmitter biosynthetic process	0.0353535	0.00625057	5.65605	0.000225517	0.00303359	0.00221768	Il10/Nos2/Il6/Ptgs2/Tnf/Il1b/Smad3	7
	AJ	up-regulated	GO:0007566	BP	embryo implantation	0.0252525	0.00312529	8.08007	0.000343885	0.00427002	0.00312156	Acod1/Lif/Ptgs2/H2-Q7/Mmp2	5
	AJ	up-regulated	GO:0048659	BP	smooth muscle cell proliferation	0.0454545	0.0111223	4.08678	0.000356323	0.00438892	0.00320849	Il10/Ereg/Il6/Ptgs2/Tnf/Nr4a3/Stat1/Ccl5/Mmp2	9
	AJ	up-regulated	GO:0048708	BP	astrocyte differentiation	0.030303	0.00487177	6.22013	0.000379582	0.0046015	0.00336389	Lif/Serpine2/Il1b/Adora2a/Fpr2/Clcf1	6
	AJ	up-regulated	GO:0009636	BP	response to toxic substance	0.0606061	0.0190275	3.18519	0.000398934	0.00474888	0.00347163	Il10/Il6/Tnf/Nr4a3/Ccl5/Adora2a/Eif2ak2/Mmp2/Nqo1/Daxx/Abtb2/Fas	12
	AJ	up-regulated	GO:0007159	BP	leukocyte cell-cell adhesion	0.0656566	0.021877	3.00117	0.000407941	0.00474888	0.00347163	Nfkbiz/Il6/Tnf/Ccr7/Nr4a3/Il1b/Ccl5/Adora2a/Irf1/Stat5a/Cd274/Olr1/Il2rg	13
	AJ	up-regulated	GO:0008285	BP	negative regulation of cell proliferation	0.0959596	0.0406287	2.36187	0.000443289	0.00509201	0.00372247	Il10/Lif/Ereg/Il6/Ptgs2/Tnf/Serpine2/Il1b/Smad3/Wnt11/Stat1/Adora2a/Irf1/Tnfrsf9/Eif2ak2/Pml/Cd274/Parp10/Fas	19
	AJ	up-regulated	GO:0050766	BP	positive regulation of phagocytosis	0.030303	0.00533137	5.68391	0.00062071	0.00647523	0.00473367	Tnf/Ccr7/Il1b/Fpr2/C3/Il2rg	6
	AJ	up-regulated	GO:0009914	BP	hormone transport	0.0555556	0.0175568	3.16434	0.00073336	0.00739873	0.00540878	Nos2/Lif/Il6/Tnf/Il1b/Hcar2/Ccl5/Adora2a/Cd38/Osm/Clcf1	11
	AJ	up-regulated	GO:0070997	BP	neuron death	0.0707071	0.026473	2.67091	0.00078818	0.00777282	0.00568226	Il10/Cxcl2/Il6/Tnf/Nr4a3/Egln3/Cdk5r1/Il1b/Ccl5/Adora2a/Nqo1/Daxx/Fas/Clcf1	14
	AJ	up-regulated	GO:0002440	BP	production of molecular mediator of immune response	0.0505051	0.0152588	3.30991	0.000902583	0.0087602	0.00640407	Il10/Rsad2/Cd40/Il6/Ddx58/Tnf/Nr4a3/Il1b/Fas/Clcf1	10
	AJ	up-regulated	GO:0005125	MF	cytokine activity	0.09	0.00741496	12.1376	4.01869e-15	1.45075e-12	1.19292e-12	Il10/Cxcl1/Cxcl3/Il1f9/Lif/Il1f6/Cd70/Cxcl2/Il6/Tnf/Ccl22/Ccl1/Il1b/Ccl5/Osm/Ebi3/Clcf1/Ccl24	18
	AJ	up-regulated	GO:0048018	MF	receptor ligand activity	0.11	0.013625	8.0734	2.68652e-14	3.90966e-12	3.21482e-12	Il10/Cxcl1/Cxcl3/Il1f9/Lif/Il1f6/Cd70/Cxcl2/Ereg/Il6/Tnf/Ccl22/Ccl1/Il1b/Ccl5/Penk/Flrt3/Osm/Ebi3/Clcf1/Ccl24/Cdc42ep2	22
	AJ	up-regulated	GO:0030545	MF	receptor regulator activity	0.11	0.0148299	7.41744	1.61974e-13	1.46181e-11	1.20202e-11	Il10/Cxcl1/Cxcl3/Il1f9/Lif/Il1f6/Cd70/Cxcl2/Ereg/Il6/Tnf/Ccl22/Ccl1/Il1b/Ccl5/Penk/Flrt3/Osm/Ebi3/Clcf1/Ccl24/Cdc42ep2	22
	AJ	up-regulated	GO:0003725	MF	double-stranded RNA binding	0.065	0.00704421	9.22743	1.13295e-09	8.17989e-08	6.72614e-08	Oasl1/Oas2/Oas3/Oasl2/Ddx58/Oas1b/Oas1g/Ifih1/Dhx58/Oas1a/Ddx60/Eif2ak2/Adar	13
	AJ	up-regulated	GO:0038023	MF	signaling receptor activity	0.11	0.0355918	3.0906	2.47768e-06	8.94441e-05	7.35479e-05	Itgb8/Treml4/Cd40/Ccrl2/Clec4e/Cd247/Ccr7/Procr/Nr4a3/Ifnlr1/Fpr1/Ramp3/Hcar2/Adora2a/Tnfrsf9/Gpr84/Fpr2/Ly75/Fas/S1pr3/Ebi3/Il2rg	22
	AJ	up-regulated	GO:0060089	MF	molecular transducer activity	0.115	0.0391139	2.94013	3.35724e-06	0.000110178	9.05972e-05	Itgb8/Treml4/Cd40/Ccrl2/Clec4e/Cd247/Ccr7/Procr/Nr4a3/Ifnlr1/Fpr1/Smad3/Ramp3/Hcar2/Adora2a/Tnfrsf9/Gpr84/Fpr2/Ly75/Fas/S1pr3/Ebi3/Il2rg	23
	AJ	up-regulated	GO:0070566	MF	adenylyltransferase activity	0.03	0.00240986	12.4488	6.36092e-06	0.000191358	0.000157349	Oas2/Oas3/Oasl2/Oas1b/Oas1g/Oas1a	6
	AJ	up-regulated	GO:0003924	MF	GTPase activity	0.07	0.0205765	3.40194	6.50781e-05	0.00156621	0.00128786	Gng4/Gbp2b/Mx2/Ifi47/Irgm1/Gbp2/Gm5431/Rasd2/Rnd1/Igtp/Mx1/Irgm2/Rhof/Rrad	14
	AJ	up-regulated	GO:0003950	MF	NAD+ ADP-ribosyltransferase activity	0.02	0.00157568	12.6929	0.000225681	0.00509193	0.00418698	Parp14/Parp12/Parp9/Parp10	4
	AJ	up-regulated	GO:0042605	MF	peptide antigen binding	0.02	0.00185374	10.789	0.000439824	0.00835667	0.0068715	H2-T24/H2-Q7/H2-Q6/H2-T10	4
	AJ	up-regulated	GO:0009986	CC	cell surface	0.129353	0.0439152	2.94552	7.10308e-07	0.000103268	9.63599e-05	Rtp4/H2-T24/Itgb8/Treml4/Cd40/Il6/Tnf/Ccrl2/Ccr7/Havcr1/Serpine2/H2-Q7/Ramp3/H2-Q6/Slamf7/Tnfrsf9/Mmp25/Cd274/Cd38/Ly75/C3/Fas/Eno2/H2-T10/Ebi3/Il2rg	26
	AJ	up-regulated	GO:0009897	CC	external side of plasma membrane	0.0845771	0.0204636	4.13305	7.56545e-07	0.000103268	9.63599e-05	H2-T24/Cd40/Il6/Tnf/Ccrl2/Ccr7/Serpine2/H2-Q7/H2-Q6/Slamf7/Tnfrsf9/Cd274/Ly75/Fas/H2-T10/Ebi3/Il2rg	17
	AJ	up-regulated	GO:0098552	CC	side of membrane	0.0895522	0.0319631	2.80174	7.77566e-05	0.00707585	0.00660249	Gng4/H2-T24/Cd40/Il6/Tnf/Ccrl2/Ccr7/Serpine2/H2-Q7/H2-Q6/Slamf7/Tnfrsf9/Cd274/Ly75/Fas/H2-T10/Ebi3/Il2rg	18

## Sheet: Table S7
	Table S7. Enriched KEGG pathways in B10.A BMDCs upon infection with P. brasiliensis.
	Sample	Gene Direction	Kegg ID	Description	GeneRatio	BgRatio	Enrichment	pvalue	p.adjust	qvalue	geneID	Count
	B10A	up-regulated	mmu04060	Cytokine-cytokine receptor interaction	0.102421	0.0274002	3.73796	3.68257e-20	1.05322e-17	7.86908e-18	Il10/Il1f6/Csf3/Cxcl3/Il12b/Cxcl1/Cd70/Il6/Il1a/Cd40/Inhba/Tnf/Cxcl2/Il1f9/Tnfsf4/Il23a/Lif/Il27/Tnfsf15/Il12rb1/Ccl22/Il1b/Il1rn/Ccl4/Tnfsf10/Cxcl5/Tnfsf9/Cxcl9/Il2ra/Cxcl10/Ppbp/Ccl3/Gdf15/Ccl12/Ccl17/Ccl5/Tnfsf8/Ccl24/Il1rap/Csf1/Osm/Il15ra/Tnfrsf9/Cxcl14/Il13ra1/Fas/Ltb/Il20rb/Ccl9/Il21r/Cx3cl1/Il2rg/Ccr7/Ifnlr1/Clcf1	55
	B10A	up-regulated	mmu04668	TNF signaling pathway	0.0782123	0.021575	3.62514	4.87732e-15	6.97457e-13	5.21103e-13	Ptgs2/Cxcl3/Cxcl1/Il6/Edn1/Tnf/Cxcl2/Lif/Socs3/Il1b/Ifi47/Cxcl5/Cxcl10/Jag1/Vcam1/Ccl12/Tnfaip3/Ccl5/Traf1/Cflar/Nod2/Csf1/Irf1/Traf5/Casp7/Icam1/Mmp14/Nfkbia/Nfkb1/Cebpb/Mapk8/Fas/Cx3cl1/Mmp9/Creb5/Junb/Gm5431/Pik3cb/Birc3/Map2k1/Mlkl/Rps6ka4	42
	B10A	up-regulated	mmu04061	Viral protein interaction with cytokine and cytokine receptor	0.0484171	0.0110032	4.40026	3.92173e-12	3.73871e-10	2.79337e-10	Il10/Cxcl3/Cxcl1/Il6/Tnf/Cxcl2/Ccl22/Ccl4/Tnfsf10/Cxcl5/Cxcl9/Il2ra/Cxcl10/Ppbp/Ccl3/Ccl12/Ccl17/Ccl5/Ccl24/Csf1/Cxcl14/Il20rb/Ccl9/Cx3cl1/Il2rg/Ccr7	26
	B10A	up-regulated	mmu05169	Epstein-Barr virus infection	0.0986965	0.0381877	2.58451	1.38773e-11	9.9223e-10	7.41343e-10	Il6/Cd40/Isg15/Tnf/Ccnd2/Cd247/Oas1g/Irf7/Oas3/Ddx58/Cxcl10/Oas2/H2-Q1/Eif2ak2/Oas1a/Gadd45b/Stat1/Tnfaip3/H2-M2/Tap1/Cdk6/Oas1b/Stat2/Traf5/H2-T24/Gadd45a/Cdkn1a/Sap30/Icam1/Nfkbia/Nfkbie/Nfkb1/Nfkbib/H2-Q2/Mapk8/H2-Q7/H2-Q6/Irf9/Fas/H2-T10/Nfkb2/H2-T22/Runx3/H2-Oa/Relb/Pik3cb/Tapbp/Rbpj/Tap2/Traf6/Mdm2/Myd88/Ccnd1	53
	B10A	up-regulated	mmu04621	NOD-like receptor signaling pathway	0.0782123	0.0308522	2.53506	3.99024e-09	1.99753e-07	1.49245e-07	Cxcl3/Cxcl1/Il6/Tnf/Gbp2b/Cxcl2/Oas1g/Irf7/Il1b/Oas3/Oas2/Oas1a/Ccl12/Ifi204/Stat1/Tnfaip3/Casp4/Ccl5/Gbp2/Gbp7/Oas1b/Stat2/Nod2/Nlrp3/Traf5/Ripk2/Nampt/Nfkbia/Nfkb1/Nfkbib/Mapk8/Ifi207/Irf9/Panx1/Gbp3/Birc3/Mefv/Hsp90aa1/Traf6/Cybb/Myd88/Mcu	42
	B10A	up-regulated	mmu04657	IL-17 signaling pathway	0.0484171	0.0142395	3.4002	4.80555e-09	1.99753e-07	1.49245e-07	Ptgs2/Csf3/Cxcl3/Cxcl1/Il6/Tnf/Cxcl2/Il1b/Cxcl5/Fosl1/Cxcl10/Lcn2/Ccl12/Tnfaip3/Ccl17/Traf5/Mmp13/Nfkbia/Nfkb1/Cebpb/Mapk8/Mmp9/Usp25/S100a8/Hsp90aa1/Traf6	26
	B10A	up-regulated	mmu05162	Measles	0.0651769	0.023301	2.79718	4.88906e-09	1.99753e-07	1.49245e-07	Il12b/Il6/Il1a/Ccnd2/Oas1g/Irf7/Il1b/Oas3/Ddx58/Il2ra/Oas2/Eif2ak2/Oas1a/Ifih1/Mx2/Stat1/Tnfaip3/Hspa1b/Cdk6/Oas1b/Stat2/Nfkbia/Nfkb1/Hspa1a/Nfkbib/Mapk8/Adar/Stat5a/Irf9/Fas/Il2rg/Pik3cb/Traf6/Myd88/Ccnd1	35
	B10A	up-regulated	mmu04630	JAK-STAT signaling pathway	0.0595903	0.0204962	2.90738	7.83076e-09	2.62972e-07	1.96479e-07	Il10/Csf3/Il12b/Il6/Ccnd2/Il23a/Lif/Socs3/Il12rb1/Socs1/Il2ra/Stat1/Cish/Stat2/Cdkn1a/Osm/Il15ra/Pim1/Jak2/Il13ra1/Stat5a/Stat4/Irf9/Il20rb/Il21r/Il2rg/Pik3cb/Ifnlr1/Pdgfb/Socs2/Ptpn2/Ccnd1	32
	B10A	up-regulated	mmu04064	NF-kappa B signaling pathway	0.0540037	0.0174757	3.09021	8.27534e-09	2.62972e-07	1.96479e-07	Ptgs2/Cxcl3/Cxcl1/Cd40/Tnf/Cxcl2/Il1b/Ccl4/Ddx58/Malt1/Bcl2a1b/Vcam1/Gadd45b/Tnfaip3/Lat/Traf1/Cflar/Cd14/Traf5/Icam1/Nfkbia/Nfkb1/Ltb/Nfkb2/Relb/Birc3/Erc1/Traf6/Myd88	29
	B10A	up-regulated	mmu05164	Influenza A	0.0707635	0.0274002	2.58259	1.29204e-08	3.69523e-07	2.76088e-07	Il12b/Il6/Il1a/Tnf/Rsad2/Socs3/Oas1g/Irf7/Il1b/Tnfsf10/Oas3/Ddx58/Cxcl10/Oas2/Eif2ak2/Oas1a/Ifih1/Mx2/Ccl12/Stat1/Ccl5/Cdk6/Oas1b/Stat2/Nlrp3/Icam1/Nfkbia/Nfkb1/Jak2/Nfkbib/Adar/Irf9/Fas/H2-Oa/Pik3cb/Map2k1/Pml/Myd88	38
	B10A	up-regulated	mmu04625	C-type lectin receptor signaling pathway	0.0558659	0.0196332	2.84548	4.08667e-08	1.06253e-06	7.93869e-07	Il10/Ptgs2/Il12b/Il6/Tnf/Il23a/Clec4e/Ccl22/Il1b/Malt1/Stat1/Ccl17/Src/Stat2/Ppp3cc/Irf1/Nlrp3/Plk3/Nfkbia/Egr3/Nfkb1/Mapkapk2/Mapk8/Clec4d/Irf9/Nfkb2/Relb/Egr2/Pik3cb/Mdm2	30
	B10A	up-regulated	mmu04940	Type I diabetes mellitus	0.0316574	0.00798274	3.96573	1.6412e-07	3.91153e-06	2.92249e-06	Il12b/Il1a/Tnf/Il1b/H2-Q1/H2-M2/Cd80/Ptprn/H2-T24/H2-Q2/H2-Q7/H2-Q6/Fas/H2-T10/H2-T22/H2-Oa/Cd86	17
	B10A	up-regulated	mmu05330	Allograft rejection	0.0297952	0.00733549	4.06178	2.53407e-07	5.17675e-06	3.8678e-06	Il10/Il12b/Cd40/Tnf/H2-Q1/H2-M2/Cd80/H2-T24/H2-Q2/H2-Q7/H2-Q6/Fas/H2-T10/H2-T22/H2-Oa/Cd86	16
	B10A	up-regulated	mmu05332	Graft-versus-host disease	0.0297952	0.00733549	4.06178	2.53407e-07	5.17675e-06	3.8678e-06	Il6/Il1a/Tnf/Il1b/H2-Q1/H2-M2/Cd80/H2-T24/H2-Q2/H2-Q7/H2-Q6/Fas/H2-T10/H2-T22/H2-Oa/Cd86	16
	B10A	up-regulated	mmu05167	Kaposi sarcoma-associated herpesvirus infection	0.0744879	0.0332255	2.24189	3.93337e-07	7.49962e-06	5.60332e-06	Ptgs2/Cxcl3/Gng4/Cxcl1/Il6/Cxcl2/Irf7/H2-Q1/Eif2ak2/Stat1/H2-M2/Src/Cdk6/Stat2/Ppp3cc/H2-T24/Cdkn1a/Icam1/Nfkbia/Nfkb1/Hif1a/Mapkapk2/Jak2/H2-Q2/Mapk8/Hck/H2-Q7/H2-Q6/Gng12/Irf9/Fas/H2-T10/H2-T22/Pik3cb/Cd86/Gnb4/Map2k1/Pdgfb/Ccnd1/Gngt2	40
	B10A	up-regulated	mmu04659	Th17 cell differentiation	0.0465549	0.016397	2.83924	5.92366e-07	1.05885e-05	7.9112e-06	Il6/Cd247/Il23a/Il12rb1/Il1b/Il2ra/Stat1/Lat/Il1rap/Ppp3cc/Ahr/Nfkbia/Nfkbie/Nfkb1/Hif1a/Jak2/Nfkbib/Smad3/Mapk8/Stat5a/Il21r/Il2rg/H2-Oa/Irf4/Hsp90aa1	25
	B10A	up-regulated	mmu05200	Pathways in cancer	0.130354	0.0750809	1.73618	1.15912e-06	1.95004e-05	1.45697e-05	Ptgs2/Ednrb/Nos2/Gng4/Il12b/Il6/Edn1/Egln3/Ccnd2/Col4a2/Il23a/Il12rb1/Rasgrp1/Met/Il2ra/Jag1/Gadd45b/Stat1/Txnrd1/Fgfr3/Slc2a1/Traf1/Cdkn2b/Ralgds/Cdk6/Stat2/Nqo1/Gsta3/Wnt6/Hmox1/Traf5/Gadd45a/Casp7/Cdkn1a/Il15ra/Pim1/Nfkbia/Nfkb1/Hif1a/Jak2/Smad3/Mapk8/Il13ra1/Lpar1/Stat5a/Stat4/Gng12/Tcf7/Lama5/Fas/Nfkb2/Il2rg/Mmp9/Camk2d/Pik3cb/Birc3/Ets1/Gnb4/Map2k1/Pdgfb/Mitf/Ptger4/Pml/Hsp90aa1/Traf6/Mdm2/…	70
	B10A	up-regulated	mmu04514	Cell adhesion molecules (CAMs)	0.0484171	0.018123	2.67159	1.33056e-06	2.11411e-05	1.57955e-05	Itgb8/Cd40/Jam2/Pvr/H2-Q1/Ptprf/Vcam1/H2-M2/Cd80/Cd274/Sdc4/H2-T24/Icam1/H2-Q2/Cdh5/H2-Q7/H2-Q6/H2-T10/Cldn1/H2-T22/Nectin2/Ntng2/H2-Oa/Cd86/Icosl/Itgb2l	26
	B10A	up-regulated	mmu04010	MAPK signaling pathway	0.0856611	0.0427184	2.00525	1.69655e-06	2.55376e-05	1.90804e-05	Ereg/Il1a/Tnf/Areg/Il1b/Rasgrp1/Met/Dusp4/Dusp8/Cacna1b/Flnb/Gadd45b/Fgfr3/Hspa1b/Dusp16/Dusp2/Cacng8/Efna2/Rasa2/Il1rap/Rps6ka2/Ppp3cc/Rapgef2/Csf1/Cd14/Daxx/Gadd45a/Dusp5/Nfkb1/Hspa1a/Nr4a1/Pla2g4f/Mapkapk2/Mapk8/Gng12/Fas/Nfkb2/Map4k4/Relb/Map2k1/Pdgfb/Dusp1/Rps6ka4/Traf6/Myd88/Map4k3	46
	B10A	up-regulated	mmu05320	Autoimmune thyroid disease	0.0260708	0.00711974	3.66176	6.67549e-06	9.54595e-05	7.13223e-05	Il10/Cd40/H2-Q1/H2-M2/Cd80/H2-T24/H2-Q2/H2-Q7/H2-Q6/Fas/H2-T10/H2-T22/H2-Oa/Cd86	14
	B10A	up-regulated	mmu05321	Inflammatory bowel disease (IBD)	0.0297952	0.00906149	3.28811	7.84382e-06	0.000103291	7.71737e-05	Il10/Il12b/Il6/Il1a/Tnf/Il23a/Il12rb1/Il1b/Stat1/Nod2/Nfkb1/Smad3/Stat4/Il21r/Il2rg/H2-Oa	16
	B10A	up-regulated	mmu05133	Pertussis	0.0353818	0.012082	2.92847	8.16741e-06	0.000103291	7.71737e-05	Il10/Nos2/Il12b/Il6/Il1a/Tnf/Il23a/Il1b/Cxcl5/Irf1/Nlrp3/Cd14/Casp7/Nfkb1/Mapk8/Itga5/Traf6/Itgb2l/Myd88	19
	B10A	up-regulated	mmu04933	AGE-RAGE signaling pathway in diabetic complications	0.0428305	0.016397	2.6121	8.34862e-06	0.000103291	7.71737e-05	Il6/Il1a/Edn1/Tnf/Serpine1/Col4a2/Il1b/Vcam1/Ccl12/F3/Stat1/Egr1/Icam1/Pim1/Nfkb1/Jak2/Smad3/Mapk8/Stat5a/Pik3cb/Cybb/Mmp2/Ccnd1	23
	B10A	up-regulated	mmu05146	Amoebiasis	0.0391061	0.0142395	2.74632	8.66778e-06	0.000103291	7.71737e-05	Il10/Nos2/Cxcl3/Il12b/Cxcl1/Il6/Tnf/Cxcl2/Col4a2/Il1b/Serpinb9/Serpinb9b/Serpinb6b/Prdx1/Cd14/Arg2/Nfkb1/Lama5/Actn1/Pik3cb/Itgb2l	21
	B10A	up-regulated	mmu04658	Th1 and Th2 cell differentiation	0.0372439	0.0133765	2.78429	1.12687e-05	0.000128914	9.63181e-05	Il12b/Cd247/Il12rb1/Il2ra/Jag1/Stat1/Lat/Ppp3cc/Nfkbia/Nfkbie/Nfkb1/Jak2/Nfkbib/Mapk8/Stat5a/Stat4/Runx3/Il2rg/H2-Oa/Rbpj	20
	B10A	up-regulated	mmu04062	Chemokine signaling pathway	0.0595903	0.0282632	2.10841	2.33222e-05	0.000256544	0.000191676	Cxcl3/Gng4/Cxcl1/Cxcl2/Ccl22/Ccl4/Cxcl5/Cxcl9/Cxcl10/Ppbp/Ccl3/Ccl12/Stat1/Ccl17/Src/Ccl5/Ccl24/Stat2/Nfkbia/Nfkb1/Jak2/Nfkbib/Cxcl14/Hck/Gng12/Ccl9/Cx3cl1/Ccr7/Pik3cb/Gnb4/Map2k1/Gngt2	32
	B10A	up-regulated	mmu04612	Antigen processing and presentation	0.0353818	0.0131607	2.68843	3.26378e-05	0.000345719	0.000258303	Tnf/H2-Q1/H2-M2/Hspa1b/Tap1/Psme2/H2-T24/Hspa1a/H2-Q2/H2-Q7/H2-Q6/H2-T10/H2-T22/H2-Oa/Tapbp/Tap2/Psme1/Hsp90aa1/Hspa5	19
	B10A	up-regulated	mmu05160	Hepatitis C	0.0540037	0.025027	2.15782	3.55538e-05	0.000363156	0.000271331	Tnf/Rsad2/Ifit1/Socs3/Oas1g/Irf7/Oas3/Ddx58/Cxcl10/Oas2/Eif2ak2/Oas1a/Mx2/Stat1/Cflar/Ifit1bl1/Cdk6/Oas1b/Stat2/Cdkn1a/Nfkbia/Nfkb1/Irf9/Fas/Cldn1/Pik3cb/Map2k1/Traf6/Ccnd1	29
	B10A	up-regulated	mmu04620	Toll-like receptor signaling pathway	0.0409683	0.0168285	2.43446	4.45699e-05	0.000439551	0.00032841	Il12b/Il6/Cd40/Tnf/Irf7/Il1b/Ccl4/Cxcl9/Cxcl10/Ccl3/Stat1/Ccl5/Cd80/Cd14/Nfkbia/Nfkb1/Mapk8/Pik3cb/Cd86/Map2k1/Traf6/Myd88	22
	B10A	up-regulated	mmu05144	Malaria	0.0242086	0.00733549	3.3002	5.40469e-05	0.000515247	0.000384966	Il10/Csf3/Il6/Cd40/Tnf/Il1b/Met/Vcam1/Ccl12/Comp/Icam1/Itgb2l/Myd88	13
	B10A	up-regulated	mmu05418	Fluid shear stress and atherosclerosis	0.0521415	0.0243797	2.13873	5.75572e-05	0.000531011	0.000396744	Plat/Nppc/Il1a/Edn1/Tnf/Il1b/Cav1/Vcam1/Ccl12/Src/Sdc4/Nqo1/Gsta3/Sqstm1/Hmox1/Ass1/Icam1/Nfkb1/Cdh5/Mapk8/Mmp9/Pik3cb/Cav2/Pdgfb/Itgb3/Dusp1/Hsp90aa1/Mmp2	28
	B10A	up-regulated	mmu05163	Human cytomegalovirus infection	0.0744879	0.0403452	1.84626	6.44278e-05	0.000575823	0.000430225	Ptgs2/Gng4/Il6/Tnf/Il1b/Ccl4/Ccl3/H2-Q1/Cgas/Ccl12/H2-M2/Src/Ccl5/Tap1/Cdk6/Ppp3cc/Traf5/H2-T24/Cdkn1a/Nfkbia/Nfkb1/H2-Q2/H2-Q7/H2-Q6/Gng12/Fas/H2-T10/H2-T22/Cx3cl1/Creb5/Pik3cb/Tapbp/Tap2/Gnb4/Map2k1/Ptger4/Itgb3/Mdm2/Ccnd1/Gngt2	40
	B10A	up-regulated	mmu05323	Rheumatoid arthritis	0.0353818	0.013808	2.56241	6.85233e-05	0.000593869	0.000443708	Cxcl3/Cxcl1/Il6/Il1a/Tnf/Cxcl2/Il23a/Il1b/Cxcl5/Ccl3/Ccl12/Ccl5/Cd80/Csf1/Icam1/Ltb/H2-Oa/Cd86/Itgb2l	19
	B10A	up-regulated	mmu05134	Legionellosis	0.0316574	0.0118662	2.66785	9.44244e-05	0.000794276	0.000593441	Cxcl3/Il12b/Cxcl1/Il6/Tnf/Cxcl2/Il1b/Hspa1b/Cd14/Casp7/Nfkbia/Nfkb1/Hspa1a/Nfkb2/Itgb2l/Myd88/Bnip3	17
	B10A	up-regulated	mmu05143	African trypanosomiasis	0.0167598	0.00409924	4.0885	0.000111311	0.000909566	0.00067958	Il10/Il12b/Il6/Tnf/Il1b/Vcam1/Icam1/Fas/Myd88	9
	B10A	up-regulated	mmu05166	Human T-cell leukemia virus 1 infection	0.0744879	0.0416397	1.78887	0.00013444	0.00106805	0.000797994	Il6/Cd40/Tnf/Ccnd2/Fosl1/Il2ra/H2-Q1/H2-M2/Slc2a1/Cdkn2b/Egr1/Ppp3cc/H2-T24/Cdkn1a/Il15ra/Icam1/Nfkbia/Nfkb1/H2-Q2/Ets2/Smad3/Mapk8/Stat5a/H2-Q7/H2-Q6/H2-T10/Nfkb2/H2-T22/Pttg1/Il2rg/Creb5/H2-Oa/Relb/Egr2/Pik3cb/Ets1/Map2k1/Itgb2l/Anapc10/Ccnd1	40
	B10A	up-regulated	mmu05140	Leishmaniasis	0.0335196	0.0133765	2.50586	0.000146032	0.00112879	0.000843373	Il10/Ptgs2/Nos2/Il12b/Il1a/Tnf/Il1b/Marcksl1/Stat1/Nfkbia/Nfkb1/Jak2/Nfkbib/H2-Oa/Traf6/Cybb/Itgb2l/Myd88	18
	B10A	up-regulated	mmu04218	Cellular senescence	0.0595903	0.031068	1.91806	0.000166312	0.00125172	0.000935217	Il6/Il1a/Serpine1/Ccnd2/H2-Q1/Gadd45b/H2-M2/Cdkn2b/Cdk6/Ppp3cc/Sqstm1/H2-T24/Gadd45a/Cdkn1a/Nfkb1/Mapkapk2/H2-Q2/Smad3/H2-Q7/H2-Q6/H2-T10/H2-T22/E2f5/Pik3cb/Ets1/Map2k1/Sirt1/Lin54/Mdm2/Ppp1cb/Ccnd1/Mcu	32
	B10A	up-regulated	mmu05168	Herpes simplex virus 1 infection	0.100559	0.0625674	1.6072	0.000193626	0.00141992	0.00106089	Il12b/Il6/Tnf/Socs3/Oas1g/Irf7/Il1b/Zfp558/Oas3/Ddx58/Oas2/H2-Q1/Eif2ak2/Oas1a/Ifih1/Cgas/Ccl12/Stat1/H2-M2/Src/Ccl5/Tap1/Oas1b/Stat2/Bst2/Sp100/Traf5/Daxx/H2-T24/Nfkbia/Pou2f2/Nfkb1/Jak2/H2-Q2/H2-Q7/H2-Q6/Irf9/Fas/H2-T10/H2-T22/Eif2b3/Itga5/Zfp382/H2-Oa/Pilra/Pik3cb/Birc3/Tapbp/Tap2/Pml/Itgb3/Traf6/Myd88/Ppp1cb	54
	B10A	up-regulated	mmu05203	Viral carcinogenesis	0.0651769	0.0358145	1.81985	0.000249258	0.0017822	0.00133156	Ccnd2/Irf7/H2-Q1/Eif2ak2/H2-M2/Src/Traf1/Cdkn2b/Cdk6/Rasa2/Sp100/Traf5/H2-T24/Cdkn1a/Nfkbia/Egr3/Nfkb1/Rel/Mapkapk2/H2-Q2/Stat5a/H2-Q7/H2-Q6/Irf9/H2-T10/Nfkb2/H2-T22/Creb5/Actn1/Egr2/Pik3cb/Rbpj/Mdm2/Ccnd1/Scin	35
	B10A	up-regulated	mmu05416	Viral myocarditis	0.0297952	0.0116505	2.55742	0.000262017	0.00182773	0.00136559	Cd40/Cav1/H2-Q1/H2-M2/Cd80/H2-T24/Icam1/H2-Q2/H2-Q7/H2-Q6/H2-T10/H2-T22/H2-Oa/Cd86/Itgb2l/Ccnd1	16
	B10A	up-regulated	mmu04217	Necroptosis	0.0484171	0.0239482	2.02174	0.000281777	0.00191877	0.0014336	Il1a/Tnf/Il1b/Tnfsf10/Zbp1/Eif2ak2/Stat1/Tnfaip3/Cflar/Stat2/Nlrp3/Sqstm1/Traf5/Pla2g4f/Jak2/Mapk8/Stat5a/Stat4/Irf9/Fas/Fth1/Camk2d/Birc3/Mlkl/Hsp90aa1/Cybb	26
	B10A	up-regulated	mmu04917	Prolactin signaling pathway	0.027933	0.0107875	2.58939	0.000349834	0.0023268	0.00173846	Ccnd2/Socs3/Socs1/Stat1/Src/Cish/Irf1/Nfkb1/Jak2/Mapk8/Stat5a/Pik3cb/Map2k1/Socs2/Ccnd1	15
	B10A	up-regulated	mmu04380	Osteoclast differentiation	0.0465549	0.023301	1.99798	0.000445579	0.00289626	0.00216394	Il1a/Tnf/Socs3/Il1b/Socs1/Fosl1/Stat1/Stat2/Ppp3cc/Csf1/Sqstm1/Nfkbia/Nfkb1/Mapk8/Irf9/Fosl2/Nfkb2/Lcp2/Relb/Junb/Pik3cb/Map2k1/Mitf/Itgb3/Traf6	25
	B10A	up-regulated	mmu05145	Toxoplasmosis	0.0391061	0.0185545	2.10764	0.000595341	0.00378372	0.002827	Il10/Nos2/Il12b/Cd40/Tnf/Socs1/Irgm1/Stat1/Igtp/Hspa1b/Nfkbia/Nfkb1/Hspa1a/Jak2/Nfkbib/Mapk8/Lama5/H2-Oa/Birc3/Traf6/Myd88	21
	B10A	up-regulated	mmu04151	PI3K-Akt signaling pathway	0.0726257	0.0433657	1.67473	0.000668953	0.00415914	0.00310749	Itgb8/Ereg/Csf3/Gng4/Il6/Areg/Ccnd2/Col4a2/Met/Il2ra/Fgfr3/Ddit4/Comp/Tnc/Cdk6/Efna2/Csf1/Cdkn1a/Osm/Nfkb1/Nr4a1/Eif4e/Jak2/Lpar1/Gng12/Lama5/Itga5/Il2rg/Creb5/Pik3cb/Gnb4/Map2k1/Pdgfb/Itgb3/Hsp90aa1/Mdm2/Ccnd1/Gngt2/Pik3ap1	39
	B10A	up-regulated	mmu04066	HIF-1 signaling pathway	0.0391061	0.0187702	2.08341	0.000701837	0.00427075	0.00319088	Nos2/Il6/Edn1/Egln3/Serpine1/Slc2a1/Timp1/Eno2/Hmox1/Cdkn1a/Pfkl/Hk2/Nfkb1/Hif1a/Eif4e/Camk2d/Pik3cb/Map2k1/Cybb/Pfkp/Pfkfb3	21
	B10A	up-regulated	mmu04623	Cytosolic DNA-sensing pathway	0.0242086	0.00949299	2.55015	0.00101001	0.00601798	0.00449632	Il6/Irf7/Il1b/Ccl4/Zbp1/Ddx58/Cxcl10/Cgas/Ccl5/Nfkbia/Nfkb1/Nfkbib/Adar	13
	B10A	up-regulated	mmu04216	Ferroptosis	0.0204842	0.00733549	2.79247	0.00106968	0.00624346	0.00466478	Slc39a14/Acsl1/Slc7a11/Slc3a2/Gclc/Hmox1/Gclm/Gss/Fth1/Acsl4/Cybb	11
	B10A	up-regulated	mmu05142	Chagas disease (American trypanosomiasis)	0.0353818	0.0168285	2.10249	0.00110784	0.00633685	0.00473456	Il10/Nos2/Il12b/Il6/Tnf/Serpine1/Cd247/Il1b/Ccl3/Ccl12/Ccl5/Cflar/Nfkbia/Nfkb1/Mapk8/Fas/Pik3cb/Traf6/Myd88	19
	B10A	up-regulated	mmu04622	RIG-I-like receptor signaling pathway	0.0242086	0.00992449	2.43928	0.00159157	0.00892529	0.00666851	Il12b/Isg15/Tnf/Irf7/Ddx58/Cxcl10/Dhx58/Ifih1/Nfkbia/Nfkb1/Nfkbib/Mapk8/Traf6	13
	B10A	up-regulated	mmu05165	Human papillomavirus infection	0.0763501	0.0485437	1.57281	0.00178499	0.00981745	0.00733508	Itgb8/Ptgs2/Isg15/Tnf/Ccnd2/Col4a2/Oasl2/Oasl1/Jag1/H2-Q1/Eif2ak2/Mx2/Stat1/H2-M2/Comp/Tnc/Cdk6/Stat2/Irf1/Wnt6/H2-T24/Cdkn1a/Nfkb1/H2-Q2/H2-Q7/H2-Q6/Tcf7/Irf9/Lama5/Fas/H2-T10/H2-T22/Itga5/Creb5/Pik3cb/Rbpj/Map2k1/Ptger4/Itgb3/Mdm2/Ccnd1	41
	B10A	up-regulated	mmu05202	Transcriptional misregulation in cancer	0.0465549	0.0263215	1.76871	0.00283578	0.0151019	0.0112834	Plat/Il6/Cd40/Ccnd2/Met/Bcl2a1b/Zeb1/Gadd45b/Nr4a3/Six1/Traf1/Cd14/Gadd45a/Cdkn1a/Nfkb1/Rel/Cebpb/Per2/Mmp9/Birc3/Cd86/Nupr1/Mitf/Pml/Mdm2	25
	B10A	up-regulated	mmu05222	Small cell lung cancer	0.0316574	0.015534	2.03794	0.00285142	0.0151019	0.0112834	Ptgs2/Nos2/Col4a2/Gadd45b/Traf1/Cdkn2b/Cdk6/Traf5/Gadd45a/Cdkn1a/Nfkbia/Nfkb1/Lama5/Pik3cb/Birc3/Traf6/Ccnd1	17
	B10A	up-regulated	mmu05206	MicroRNAs in cancer	0.0484171	0.0280475	1.72626	0.00335116	0.0174261	0.0130198	Ptgs2/Ccnd2/Met/Socs1/Zeb1/Fscn1/Fgfr3/Ddit4/Tnc/Cdk6/Efna2/Abcc1/Slc7a1/Hmox1/Cdkn1a/Pim1/Nfkb1/Itga5/Mmp9/Pik3cb/Map2k1/Sirt1/Pdgfb/Itgb3/Mdm2/Ccnd1	26
	B10A	up-regulated	mmu05235	PD-L1 expression and PD-1 checkpoint pathway in cancer	0.0316574	0.0159655	1.98286	0.00387063	0.0195246	0.0145877	Cd247/Rasgrp1/Stat1/Lat/Cd274/Ppp3cc/Nfkbia/Nfkbie/Nfkb1/Hif1a/Batf2/Jak2/Nfkbib/Pik3cb/Map2k1/Traf6/Myd88	17
	B10A	up-regulated	mmu05152	Tuberculosis	0.0502793	0.0297735	1.68873	0.00389126	0.0195246	0.0145877	Il10/Nos2/Il12b/Il6/Il1a/Tnf/Il23a/Clec4e/Il1b/Malt1/Stat1/Src/Ppp3cc/Nod2/Cd14/Plk3/Ripk2/Nfkb1/Cebpb/Jak2/Mapk8/Irak2/H2-Oa/Camk2d/Traf6/Itgb2l/Myd88	27
	B10A	up-regulated	mmu05020	Prion diseases	0.0148976	0.00539374	2.76201	0.00553618	0.0272991	0.0203964	Il6/Il1a/Il1b/Ccl5/Egr1/Hspa1a/Map2k1/Hspa5	8
	B10A	up-regulated	mmu04510	Focal adhesion	0.0465549	0.0280475	1.65986	0.00675586	0.0323062	0.0241375	Itgb8/Ccnd2/Col4a2/Met/Cav1/Flnb/Mylk/Src/Ppp1r12b/Comp/Tnc/Mapk8/Vasp/Lama5/Itga5/Actn1/Pik3cb/Birc3/Cav2/Map2k1/Pdgfb/Itgb3/Ppp1cb/Ccnd1/Rapgef1	25
	B10A	up-regulated	mmu05170	Human immunodeficiency virus 1 infection	0.0577281	0.0368932	1.56474	0.00677753	0.0323062	0.0241375	Gng4/Tnf/Cd247/Trim30d/H2-Q1/Cgas/H2-M2/Tap1/Bst2/Ppp3cc/Traf5/H2-T24/Nfkbia/Nfkb1/H2-Q2/Mapk8/H2-Q7/H2-Q6/Gng12/Fas/H2-T10/H2-T22/Trim12c/Pik3cb/Tapbp/Tap2/Gnb4/Map2k1/Traf6/Myd88/Gngt2	31
	B10A	up-regulated	mmu05205	Proteoglycans in cancer	0.0502793	0.031068	1.61837	0.00708202	0.0332042	0.0248084	Il12b/Tnf/Met/Cav1/Hbegf/Flnb/Src/Ppp1r12b/Sdc4/Wnt6/Cdkn1a/Hif1a/Fas/Itga5/Mmp9/Camk2d/Pik3cb/Cav2/Map2k1/Itgb3/Mdm2/Mmp2/Plaur/Ppp1cb/Ccnd1/Cbl/Hcls1	27
	B10A	up-regulated	mmu04926	Relaxin signaling pathway	0.0335196	0.0183387	1.8278	0.00744558	0.0343457	0.0256613	Ednrb/Nos2/Gng4/Edn1/Col4a2/Src/Mmp13/Nfkbia/Nfkb1/Mapk8/Gng12/Mmp9/Creb5/Pik3cb/Gnb4/Map2k1/Mmp2/Gngt2	18
	B10A	up-regulated	mmu05161	Hepatitis B	0.0465549	0.028479	1.63471	0.00823992	0.0373412	0.0278994	Il6/Tnf/Irf7/Ddx58/Ifih1/Stat1/Src/Stat2/Cdkn1a/Nfkbia/Egr3/Nfkb1/Jak2/Smad3/Mapk8/Stat5a/Stat4/Fas/Mmp9/Creb5/Egr2/Pik3cb/Map2k1/Traf6/Myd88	25
	B10A	up-regulated	mmu04512	ECM-receptor interaction	0.0167598	0.00690399	2.42755	0.00848665	0.0373412	0.0278994	Itgb8/Col4a2/Comp/Tnc/Sdc4/Agrn/Lama5/Itga5/Itgb3	9
	B10A	up-regulated	mmu04610	Complement and coagulation cascades	0.0167598	0.00690399	2.42755	0.00848665	0.0373412	0.0278994	Plat/Serpinb2/Serpine1/Cfb/Procr/F3/F10/Itgb2l/Plaur	9
	B10A	up-regulated	mmu00565	Ether lipid metabolism	0.0148976	0.00582524	2.55742	0.00922467	0.0399736	0.0298662	Plpp1/Plpp3/Pla2g4f/Plaat3/Chpt1/Pla2g7/Pla2g12a/Lpcat2	8
	B10A	up-regulated	mmu04920	Adipocytokine signaling pathway	0.0223464	0.0107875	2.07151	0.00998568	0.0426254	0.0318475	Tnf/Socs3/Acsl1/Slc2a1/Acsbg1/Nfkbia/Nfkbie/Nfkb1/Jak2/Nfkbib/Mapk8/Acsl4	12
	B10A	up-regulated	mmu05132	Salmonella infection	0.0260708	0.0135922	1.91806	0.0113346	0.047672	0.035618	Nos2/Cxcl3/Cxcl1/Il6/Il1a/Cxcl2/Il1b/Ccl4/Ccl3/Flnb/Cd14/Nfkb1/Mapk8/Myd88	14
	B10A	up-regulated	mmu04672	Intestinal immune network for IgA production	0.0148976	0.00604099	2.46608	0.0116392	0.0482438	0.0360452	Il10/Il6/Cd40/Cd80/Il15ra/H2-Oa/Cd86/Icosl	8
	B10A	down-regulated	mmu00980	Metabolism of xenobiotics by cytochrome P450	0.021978	0.00517799	4.24451	4.15951e-05	0.00660695	0.00630718	Ugt1a7c/Cbr1/Mgst1/Mgst3/Gstt2/Akr7a5/Mgst2/Ephx1/Hpgds/Cbr2	10
	B10A	down-regulated	mmu03320	PPAR signaling pathway	0.0307692	0.00949299	3.24126	4.55652e-05	0.00660695	0.00630718	Acadm/Fabp5/Pltp/Acox3/Rxra/Slc27a1/Plin2/Cpt1a/Fabp4/Pck2/Pparg/Angptl4/Fabp7/Cyp27a1	14
	B10A	down-regulated	mmu05204	Chemical carcinogenesis	0.0197802	0.00539374	3.66725	0.000380306	0.0356379	0.0340209	Ugt1a7c/Cbr1/Mgst1/Mgst3/Gstt2/Kyat1/Mgst2/Ephx1/Hpgds	9
	B10A	down-regulated	mmu00280	Valine, leucine and isoleucine degradation	0.0263736	0.00906149	2.91052	0.000491557	0.0356379	0.0340209	Auh/Acadm/Aldh9a1/Hsd17b10/Ivd/Pccb/4930438A08Rik/Bckdha/Mccc2/Hadh/Hibch/Acaa2	12

## Sheet: Table S8
	Table S8. Enriched KEGG pathways in A/J BMDCs upon infection with P. brasiliensis.
	Sample	Gene Direction	Kegg_ID	Description	GeneRatio	BgRatio	Enrichment	pvalue	p.adjust	qvalue	geneID	Count
	AJ	up-regulated	mmu05164	Influenza A	0.190476	0.0266415	7.14961	7.73994e-15	1.59443e-12	1.18136e-12	Rsad2/Oas2/Oas3/Irf7/Mx2/Il6/Ddx58/Oas1b/Tnf/Oas1g/Ifih1/Oas1a/Socs3/Il1b/Stat1/Ccl5/Eif2ak2/Irf9/Ikbke/Pml/Stat2/Adar/Fas/Trim25	24
	AJ	up-regulated	mmu04060	Cytokine-cytokine receptor interaction	0.18254	0.0287392	6.35158	4.30731e-13	4.43653e-11	3.28716e-11	Il10/Cxcl1/Cxcl3/Il1f9/Lif/Il1f6/Cd70/Cxcl2/Cd40/Il6/Tnf/Ccr7/Ccl22/Ifnlr1/Ccl1/Il1b/Ccl5/Tnfrsf9/Osm/Fas/Il2rg/Clcf1/Ccl24	23
	AJ	up-regulated	mmu05160	Hepatitis C	0.15873	0.024334	6.52299	1.03218e-11	5.31573e-10	3.93858e-10	Ifit1bl1/Rsad2/Ifit1/Oas2/Oas3/Irf7/Mx2/Ddx58/Oas1b/Tnf/Oas1g/Oas1a/Socs3/Stat1/Eif2ak2/Irf9/Ikbke/Stat2/Cflar/Fas	20
	AJ	up-regulated	mmu05162	Measles	0.15873	0.024334	6.52299	1.03218e-11	5.31573e-10	3.93858e-10	Oas2/Oas3/Irf7/Mx2/Il6/Ddx58/Oas1b/Oas1g/Ifih1/Oas1a/Il1b/Stat1/Eif2ak2/Irf9/Ikbke/Stat5a/Stat2/Adar/Fas/Il2rg	20
	AJ	up-regulated	mmu05169	Epstein-Barr virus infection	0.190476	0.0379694	5.01657	2.49432e-11	1.02766e-09	7.61425e-10	Isg15/Oas2/Oas3/Irf7/H2-T24/Cd40/Il6/Ddx58/Oas1b/Tnf/Oas1g/Cd247/Gadd45b/Oas1a/H2-Q7/Stat1/H2-Q6/Eif2ak2/Irf9/Ikbke/Stat2/Nfkb2/Fas/H2-T10	24
	AJ	up-regulated	mmu04621	NOD-like receptor signaling pathway	0.166667	0.0299979	5.55594	7.22199e-11	2.47955e-09	1.83717e-09	Cxcl1/Cxcl3/Oas2/Oas3/Irf7/Gbp2b/Cxcl2/Il6/Oas1b/Tnf/Oas1g/Mefv/Gbp2/Oas1a/Il1b/Stat1/Ccl5/Casp4/Irf9/Ikbke/Stat2	21
	AJ	up-regulated	mmu04668	TNF signaling pathway	0.134921	0.0216069	6.24434	8.61905e-10	2.53646e-08	1.87934e-08	Cxcl1/Cxcl3/Lif/Cxcl2/Il6/Ptgs2/Tnf/Ifi47/Gm5431/Traf1/Socs3/Il1b/Ccl5/Irf1/Bcl3/Cflar/Fas	17
	AJ	up-regulated	mmu05168	Herpes simplex virus 1 infection	0.214286	0.0623033	3.43939	7.57455e-09	1.95045e-07	1.44514e-07	Oas2/Oas3/Irf7/H2-T24/Il6/Ddx58/Oas1b/Tnf/Oas1g/Ifih1/Oas1a/Socs3/Il1b/H2-Q7/Stat1/Ccl5/H2-Q6/Eif2ak2/Irf9/Ikbke/Pml/Stat2/Sp100/Daxx/C3/Fas/H2-T10	27
	AJ	up-regulated	mmu04061	Viral protein interaction with cytokine and cytokine receptor	0.0952381	0.0113279	8.40741	9.19227e-09	2.10401e-07	1.55892e-07	Il10/Cxcl1/Cxcl3/Cxcl2/Il6/Tnf/Ccr7/Ccl22/Ccl1/Ccl5/Il2rg/Ccl24	12
	AJ	up-regulated	mmu05167	Kaposi sarcoma-associated herpesvirus infection	0.142857	0.0337739	4.22981	1.51739e-07	3.12583e-06	2.31602e-06	Cxcl1/Cxcl3/Irf7/Gng4/Cxcl2/H2-T24/Il6/Ptgs2/H2-Q7/Stat1/H2-Q6/Eif2ak2/Irf9/Ikbke/Stat2/C3/Fas/H2-T10	18
	AJ	up-regulated	mmu04625	C-type lectin receptor signaling pathway	0.111111	0.0207678	5.35017	2.23019e-07	4.16935e-06	3.08919e-06	Il10/Il6/Ptgs2/Tnf/Clec4e/Ccl22/Il1b/Stat1/Irf1/Irf9/Ikbke/Stat2/Nfkb2/Bcl3	14
	AJ	up-regulated	mmu04064	NF-kappa B signaling pathway	0.103175	0.0178309	5.78627	2.42875e-07	4.16935e-06	3.08919e-06	Cxcl1/Cxcl3/Cxcl2/Cd40/Ddx58/Ptgs2/Tnf/Gadd45b/Traf1/Il1b/Nfkb2/Cflar/Trim25	13
	AJ	up-regulated	mmu05330	Allograft rejection	0.0634921	0.00713237	8.90196	1.94434e-06	3.08103e-05	2.28283e-05	Il10/H2-T24/Cd40/Tnf/H2-Q7/H2-Q6/Fas/H2-T10	8
	AJ	up-regulated	mmu05165	Human papillomavirus infection	0.15873	0.0488777	3.2475	2.21535e-06	3.25973e-05	2.41523e-05	Oasl1/Isg15/Oasl2/Mx2/H2-T24/Itgb8/Ptgs2/Tnf/H2-Q7/Comp/Wnt11/Stat1/H2-Q6/Irf1/Eif2ak2/Irf9/Ikbke/Stat2/Fas/H2-T10	20
	AJ	up-regulated	mmu05332	Graft-versus-host disease	0.0634921	0.00755192	8.40741	3.0997e-06	4.25692e-05	3.15408e-05	H2-T24/Il6/Tnf/Il1b/H2-Q7/H2-Q6/Fas/H2-T10	8
	AJ	up-regulated	mmu05142	Chagas disease (American trypanosomiasis)	0.0873016	0.0172016	5.0752	8.08859e-06	9.92717e-05	7.35534e-05	Il10/Nos2/Il6/Tnf/Cd247/Serpine1/Il1b/Ccl5/Cflar/C3/Fas	11
	AJ	up-regulated	mmu04217	Necroptosis	0.103175	0.0241242	4.27681	8.19233e-06	9.92717e-05	7.35534e-05	Tnf/Pla2g4f/Zbp1/Il1b/Sqstm1/Stat1/Eif2ak2/Irf9/Stat5a/Stat2/Stat4/Cflar/Fas	13
	AJ	up-regulated	mmu04630	JAK-STAT signaling pathway	0.0952381	0.0209776	4.54	1.0026e-05	0.000114742	8.50159e-05	Il10/Lif/Il6/Ifnlr1/Socs3/Stat1/Irf9/Stat5a/Stat2/Stat4/Osm/Il2rg	12
	AJ	up-regulated	mmu05320	Autoimmune thyroid disease	0.0555556	0.00671282	8.27604	1.48121e-05	0.000160594	0.000118989	Il10/H2-T24/Cd40/H2-Q7/H2-Q6/Fas/H2-T10	7
	AJ	up-regulated	mmu04623	Cytosolic DNA-sensing pathway	0.0634921	0.00964967	6.57971	2.14066e-05	0.000220487	0.000163366	Irf7/Il6/Ddx58/Zbp1/Il1b/Ccl5/Ikbke/Adar	8
	AJ	up-regulated	mmu04622	RIG-I-like receptor signaling pathway	0.0634921	0.00985945	6.43972	2.52316e-05	0.000236259	0.000175052	Isg15/Irf7/Ddx58/Tnf/Ifih1/Dhx58/Ikbke/Trim25	8
	AJ	up-regulated	mmu05321	Inflammatory bowel disease (IBD)	0.0634921	0.00985945	6.43972	2.52316e-05	0.000236259	0.000175052	Il10/Il6/Tnf/Il1b/Smad3/Stat1/Stat4/Il2rg	8
	AJ	up-regulated	mmu04940	Type I diabetes mellitus	0.0555556	0.00797147	6.9693	4.86701e-05	0.000435915	0.000322982	H2-T24/Tnf/Il1b/H2-Q7/H2-Q6/Fas/H2-T10	7
	AJ	up-regulated	mmu05146	Amoebiasis	0.0714286	0.0142647	5.00735	6.24633e-05	0.000536143	0.000397245	Il10/Cxcl1/Nos2/Cxcl3/Cxcl2/Il6/Tnf/Serpinb9/Il1b	9
	AJ	up-regulated	mmu05143	African trypanosomiasis	0.0396825	0.00377596	10.5093	7.74516e-05	0.000638201	0.000472863	Il10/Il6/Tnf/Il1b/Fas	5
	AJ	up-regulated	mmu05134	Legionellosis	0.0634921	0.0115377	5.50303	8.18172e-05	0.000648244	0.000480303	Cxcl1/Cxcl3/Cxcl2/Il6/Tnf/Il1b/Nfkb2/C3	8
	AJ	up-regulated	mmu04062	Chemokine signaling pathway	0.0952381	0.0283197	3.36296	0.000201129	0.00153454	0.00113699	Cxcl1/Cxcl3/Gng4/Cxcl2/Ccr7/Ccl22/Ccl1/Stat1/Ccl5/Adcy6/Stat2/Ccl24	12
	AJ	up-regulated	mmu05161	Hepatitis B	0.0952381	0.0287392	3.31387	0.000231153	0.00170062	0.00126004	Irf7/Il6/Ddx58/Tnf/Ifih1/Smad3/Stat1/Ikbke/Stat5a/Stat2/Stat4/Fas	12
	AJ	up-regulated	mmu04657	IL-17 signaling pathway	0.0634921	0.014055	4.51741	0.000336045	0.00238708	0.00176866	Cxcl1/Cxcl3/Cxcl2/Il6/Ptgs2/Tnf/Il1b/Ikbke	8
	AJ	up-regulated	mmu05144	Malaria	0.047619	0.00797147	5.97368	0.000417408	0.0028662	0.00212366	Il10/Cd40/Il6/Tnf/Il1b/Comp	6
	AJ	up-regulated	mmu05133	Pertussis	0.0555556	0.0117474	4.72917	0.0006026	0.00400437	0.00296696	Il10/Nos2/Il6/Tnf/Il1b/Irf1/C3	7
	AJ	up-regulated	mmu04933	AGE-RAGE signaling pathway in diabetic complications	0.0634921	0.0163625	3.88034	0.000947431	0.00609909	0.004519	Il6/Tnf/Serpine1/Il1b/Smad3/Stat1/Mmp2/Stat5a	8
	AJ	up-regulated	mmu05200	Pathways in cancer	0.15873	0.075729	2.09603	0.0010972	0.00679045	0.00503125	Nos2/Gng4/Il6/Ptgs2/Gadd45b/Egln3/Traf1/Smad3/Wnt11/Stat1/Adcy6/Pml/Mmp2/Stat5a/Nqo1/Stat2/Stat4/Nfkb2/Fas/Il2rg	20
	AJ	up-regulated	mmu04620	Toll-like receptor signaling pathway	0.0634921	0.016782	3.78333	0.00112075	0.00679045	0.00503125	Irf7/Cd40/Il6/Tnf/Il1b/Stat1/Ccl5/Ikbke	8
	AJ	up-regulated	mmu05140	Leishmaniasis	0.0555556	0.0134256	4.13802	0.0013551	0.00797572	0.00590945	Il10/Nos2/Ptgs2/Tnf/Il1b/Stat1/C3	7
	AJ	up-regulated	mmu05323	Rheumatoid arthritis	0.0555556	0.0138452	4.01263	0.00162623	0.00930566	0.00689484	Cxcl1/Cxcl3/Cxcl2/Il6/Tnf/Il1b/Ccl5	7
	AJ	up-regulated	mmu05203	Viral carcinogenesis	0.0952381	0.0367107	2.59429	0.00207572	0.0115567	0.00856273	Irf7/H2-T24/Traf1/H2-Q7/H2-Q6/Eif2ak2/Irf9/Stat5a/Sp100/Nfkb2/C3/H2-T10	12
	AJ	up-regulated	mmu05163	Human cytomegalovirus infection	0.0952381	0.0402769	2.36458	0.00446651	0.0242132	0.0179403	Gng4/H2-T24/Il6/Ptgs2/Tnf/Il1b/H2-Q7/Ccl5/H2-Q6/Adcy6/Fas/H2-T10	12
	AJ	up-regulated	mmu04659	Th17 cell differentiation	0.0555556	0.0172016	3.22967	0.00560307	0.0295957	0.0219283	Il6/Cd247/Il1b/Smad3/Stat1/Stat5a/Il2rg	7
	AJ	up-regulated	mmu05310	Asthma	0.0238095	0.00314663	7.56667	0.00650143	0.0334824	0.0248081	Il10/Cd40/Tnf	3
	AJ	up-regulated	mmu05166	Human T-cell leukemia virus 1 infection	0.0952381	0.0423747	2.24752	0.00668333	0.0335796	0.0248802	H2-T24/Cd40/Il6/Tnf/Smad3/H2-Q7/H2-Q6/Adcy6/Stat5a/Nfkb2/H2-T10/Il2rg	12
	AJ	up-regulated	mmu04514	Cell adhesion molecules (CAMs)	0.0555556	0.0182505	3.04406	0.00772631	0.0378957	0.0280781	H2-T24/Itgb8/Cd40/H2-Q7/H2-Q6/Cd274/H2-T10	7
	AJ	up-regulated	mmu05132	Salmonella infection	0.047619	0.014055	3.38806	0.00808812	0.0387477	0.0287094	Cxcl1/Nos2/Cxcl3/Cxcl2/Il6/Il1b	6
	AJ	up-regulated	mmu04380	Osteoclast differentiation	0.0634921	0.0232851	2.72673	0.00863577	0.0399365	0.0295902	Tnf/Socs3/Il1b/Sqstm1/Stat1/Irf9/Stat2/Nfkb2	8
	AJ	up-regulated	mmu05145	Toxoplasmosis	0.0555556	0.01867	2.97566	0.00872399	0.0399365	0.0295902	Il10/Nos2/Cd40/Tnf/Irgm1/Igtp/Stat1	7
	AJ	up-regulated	mmu05150	Staphylococcus aureus infection	0.031746	0.00671282	4.72917	0.00943542	0.0422543	0.0313075	Il10/Fpr1/Fpr2/C3	4
	AJ	up-regulated	mmu04080	Neuroactive ligand-receptor interaction	0.047619	0.0148941	3.19718	0.0106572	0.0467102	0.034609	Fpr1/Adora2a/Penk/Fpr2/C3/S1pr3	6
